# Supplementary material for: Plant virus diversity in bee and pollen samples from apple (Malus domestica) and sweet cherry (Prunus avium) agroecosystems
Source: Front Plant Sci. 2024 Feb 20;15:1335281. doi: 10.3389/fpls.2024.1335281 (PMC10913894; doi:10.3389/fpls.2024.1335281)
Supplement: Supplementary File S1 — Cherry sample virus identification and metadata. [file Table_1.xlsx]

## Sheet: Description
Legend	Raw metadata and calculations for plant virus detections, genome coverage, Viral reads per million (VRPM), and frequency of detection.
Sample names	Sample names corresponding to the manuscript, internal bioinformatics file ID, Sequence Read Archive Bioproject number, and Sequence Read Archive accession numer.
Tab title	Tab description
Reads	Number of reads mapping to each virus identified in each sample as calculated from Virtool.
VRPM	Calculations for viral reads per million, including raw read counts, virus genome size, reads per million, and reads per million, per virus genome size.
Accession number	Genbank accession numbers associated with mapped reads for each virus species/isolate.
Coverage	Genome coverage percentage for each virus, in each sample, as calculated from Virtool. Values are shown as a decimal, with 1 being equal to 100% genome coverage.
Coverage 10%	Genome coverage percentage for each virus with at least 10% coverage. Values are shown as a decimal, with 1 being equal to 100% genome coverage.
Final table	Summary tables (also present in main manuscript) showing the frequency of detection of each virus per sample type, the frequency of detection across all samples, the average genome coverage across all samples, and average VRPM from all positive detections across all samples.

## Sheet: Reads
Sample ID	CH1-B1	CH1-B2	CH1-B3	CH1-F1	CH1-F2	CH1-F3	CH1-H1	CH1-H2	CH1-H3	CH1-P1	CH1-P2	CH1-P3	CH1-T1	CH1-T2	CH2-B1	CH2-B2	CH2-B3	CH2-F1	CH2-F2	CH2-F3	CH2-H1	CH2-H2	CH2-H3	CH2-P1	CH2-P2	CH2-P3	CH2-T1	CH2-T2	CH3-B1	CH3-B2	CH3-B3	CH3-F1	CH3-F2	CH3-F3	CH3-H1	CH3-H2	CH3-H3	CH3-P1	CH3-P2	CH3-P3	CH3-T1	CH3-T2
Sample Bioinformatics ID	21BP138	21BP139	21BP140	21BP151	21BP152	21BP153	21BP160	21BP161	21BP162	21BP187	21BP188	21BP189	21BP243	21BP244	21BP141	21BP142	21BP143	21BP154	21BP155	21BP156	21BP163	21BP164	21BP165	21BP190	21BP191	21BP192	21BP245	21BP246	21BP144	21BP169	21BP170	21BP157	21BP158	21BP159	21BP166	21BP167	21BP168	21BP209	21BP210	21BP211	21BP247	21BP248
Bioproject	PRJNA1024969	PRJNA1024969	PRJNA1024969	PRJNA1024969	PRJNA1024969	PRJNA1024969	PRJNA1024969	PRJNA1024969	PRJNA1024969	PRJNA1024969	PRJNA1024969	PRJNA1024969	PRJNA1024969	PRJNA1024969	PRJNA1024969	PRJNA1024969	PRJNA1024969	PRJNA1024969	PRJNA1024969	PRJNA1024969	PRJNA1024969	PRJNA1024969	PRJNA1024969	PRJNA1024969	PRJNA1024969	PRJNA1024969	PRJNA1024969	PRJNA1024969	PRJNA1024969	PRJNA1024969	PRJNA1024969	PRJNA1024969	PRJNA1024969	PRJNA1024969	PRJNA1024969	PRJNA1024969	PRJNA1024969	PRJNA1024969	PRJNA1024969	PRJNA1024969	PRJNA1024969	PRJNA1024969
SRA accession	SAMN37706924	SAMN37706925	SAMN37706926	SAMN37706927	SAMN37706928	SAMN37706929	SAMN37706930	SAMN37706931	SAMN37706932	SAMN37706933	SAMN37706934	SAMN37706935	SAMN37706936	SAMN37706937	SAMN37706938	SAMN37706939	SAMN37706940	SAMN37706941	SAMN37706942	SAMN37706943	SAMN37706944	SAMN37706945	SAMN37706946	SAMN37706947	SAMN37706948	SAMN37706949	SAMN37706950	SAMN37706951	SAMN37706952	SAMN37706953	SAMN37706954	SAMN37706955	SAMN37706956	SAMN37706957	SAMN37706958	SAMN37706959	SAMN37706960	SAMN37706961	SAMN37706962	SAMN37706963	SAMN37706964	SAMN37706965
Year	2021
Known Plant Viruses	Creston Valley 1														Creston Valley 2														Creston Valley 3
	Bee bread			Forager			Hive			Pollen			Plant tissue		Bee bread			Forager			Hive			Pollen			Plant tissue		Bee bread			Forager			Hive			Pollen			Plant tissue
	1	2	3	1	2	3	1	2	3	1	2	3	1	2	1	2	3	1	2	3	1	2	3	1	2	3	1	2	1	2	3	1	2	3	1	2	3	1	2	3	1	2
Alfalfa mosaic virus															0
Apple chlorotic leaf spot virus														104																												2111
Apple mosaic virus
Blueberry latent virus																																									80
Blueberry shock virus																																									2
Brome mosaic virus						717
Cherry green ring mottle virus
Cherry mottle leaf virus																																								0
Cherry necrotic rusty mottle virus
Cherry virus A	1664	23352	1645	5864	112	33	98	67	69	9586	16042	6479	144	182180	20974	7573		1652	158	2027	258	351	3164	21398	25342	34589	127984	332056	22105	140	9101	244	81	36	228	264	139	19827	38470	16504	110195	489896
Cherry virus F															0										0	0
Citrus virus A																																173
Clover yellow mosaic virus																												3
Little cherry virus 1																												11630
Grapevine leafroll-associated virus 1																											10
Pea streak virus																																								0
Peach latent mosaic viroid		0								4	0	0				0								0	11	5
Peach mosaic virus
Prune dwarf virus	749	406066	8482	44097	1009	319	1086	502	3017	120703	96868	159737		120835	450579	272925	384	31487	9211	94133	8096	15926	3950	709170	998805	802452	661588	104159	413002	22856	97012	9193	94496	10870	4399	5247	1723	361435	637933	622048	796846	658770
Prunus geminivirus A
Prunus necrotic ringspot virus	39	93951	316	34735	731	6719	785	17487	202	26133	65300	41539		158	42582	73074		3556	1888	8207	417	702	1773	77034	197119	157022	17	3	38733	1089	44196	732	9657	482	289	177	108	58213	121195	143255	384640	254114
Prunus virus F		780		163		27		10	6	16	201	68			598	411		520	24	81	16	31	344	4599	1473	1586			958	1	647		3	11		10	8	1078	1573	6219
Pyrus pyrifolia cryptic virus																													7			0		44				11		4
White clover mosaic virus																												0
Total mapped reads	2553	524172	10455	85826	1866	7820	2014	18069	3310	156443	178420	207826	126542	437091	514741	353990	1008	37222	11,284	104450	8857	17014	9256	812226	1222755	995661	1194313	994575	474807	24088	150961	10373	104243	11,450	4989	5712	1986	440565	799201	788060	1719227	1674837
Total sequenced reads	15031560	16292656	15552189	19674568	10201431	9992243	19140859	22002762	17892521	21599761	20037917	22456407	3656190	3997139	15987909	16827769	16254542	19762765	18613823	16635489	16920564	23078930	23943000	26561268	27953162	23925065	17910250	18610474	16570651	16367154	14517841	18473335	18538930	18958320	22775051	18452439	24427225	25104323	20546343	23333065	18427192	20206347
Total sequenced reads/1,000,000	15.0316	16.2927	15.5522	19.6746	10.2014	9.99224	19.1409	22.0028	17.8925	21.5998	20.0379	22.4564	3.65619	3.99714	15.9879	16.8278	16.2545	19.7628	18.6138	16.6355	16.9206	23.0789	23.943	26.5613	27.9532	23.9251	17.9103	18.6105	16.5707	16.3672	14.5178	18.4733	18.5389	18.9583	22.7751	18.4524	24.4272	25.1043	20.5463	23.3331	18.4272	20.2063

## Sheet: VRPM
Sample ID	CH1-B1	CH1-B2	CH1-B3	CH1-F1	CH1-F2	CH1-F3	CH1-H1	CH1-H2	CH1-H3	CH1-P1	CH1-P2	CH1-P3	CH1-T1	CH1-T2	CH2-B1	CH2-B2	CH2-B3	CH2-F1	CH2-F2	CH2-F3	CH2-H1	CH2-H2	CH2-H3	CH2-P1	CH2-P2	CH2-P3	CH2-T1	CH2-T2	CH3-B1	CH3-B2	CH3-B3	CH3-F1	CH3-F2	CH3-F3	CH3-H1	CH3-H2	CH3-H3	CH3-P1	CH3-P2	CH3-P3	CH3-T1	CH3-T2
Sample Bioinformatics ID	21BP138	21BP139	21BP140	21BP151	21BP152	21BP153	21BP160	21BP161	21BP162	21BP187	21BP188	21BP189	21BP243	21BP244	21BP141	21BP142	21BP143	21BP154	21BP155	21BP156	21BP163	21BP164	21BP165	21BP190	21BP191	21BP192	21BP245	21BP246	21BP144	21BP169	21BP170	21BP157	21BP158	21BP159	21BP166	21BP167	21BP168	21BP209	21BP210	21BP211	21BP247	21BP248
Bioproject	PRJNA1025014	PRJNA1025014	PRJNA1025014	PRJNA1025014	PRJNA1025014	PRJNA1025014	PRJNA1025014	PRJNA1025014	PRJNA1025014	PRJNA1025014	PRJNA1025014	PRJNA1025014	PRJNA1025014	PRJNA1025014	PRJNA1025014	PRJNA1025014	PRJNA1025014	PRJNA1025014	PRJNA1025014	PRJNA1025014	PRJNA1025014	PRJNA1025014	PRJNA1025014	PRJNA1025014	PRJNA1025014	PRJNA1025014	PRJNA1025014	PRJNA1025014	PRJNA1025014	PRJNA1025014	PRJNA1025014	PRJNA1025014	PRJNA1025014	PRJNA1025014	PRJNA1025014	PRJNA1025014	PRJNA1025014	PRJNA1025014	PRJNA1025014	PRJNA1025014	PRJNA1025014	PRJNA1025014
SRA accession	SAMN37709248	SAMN37709249	SAMN37709250	SAMN37709251	SAMN37709252	SAMN37709253	SAMN37709254	SAMN37709255	SAMN37709256	SAMN37709257	SAMN37709258	SAMN37709259	SAMN37709260	SAMN37709261	SAMN37709262	SAMN37709263	SAMN37709264	SAMN37709265	SAMN37709266	SAMN37709267	SAMN37709268	SAMN37709269	SAMN37709270	SAMN37709271	SAMN37709272	SAMN37709273	SAMN37709274	SAMN37709275	SAMN37709276	SAMN37709277	SAMN37709278	SAMN37709279	SAMN37709280	SAMN37709281	SAMN37709282	SAMN37709283	SAMN37709284	SAMN37709285	SAMN37709286	SAMN37709287	SAMN37709288	SAMN37709289
Reads
Known Plant Viruses	Creston Valley 1														Creston Valley 2														Creston Valley 3
	Bee bread			Forager			Hive			Pollen			Plant tissue		Bee bread			Forager			Hive			Pollen			Plant tissue		Bee bread			Forager			Hive			Pollen			Plant tissue
	1	2	3	1	2	3	1	2	3	1	2	3	1	2	1	2	3	1	2	3	1	2	3	1	2	3	1	2	1	2	3	1	2	3	1	2	3	1	2	3	1	2
Alfalfa mosaic virus															0
Apple chlorotic leaf spot virus														104																												2111
Apple mosaic virus
Blueberry latent virus																																									80
Blueberry shock virus																																									2
Brome mosaic virus						717
Cherry green ring mottle virus
Cherry mottle leaf virus																																								0
Cherry necrotic rusty mottle virus
Cherry virus A	1664	23352	1645	5864	112	33	98	67	69	9586	16042	6479	144	182180	20974	7573		1652	158	2027	258	351	3164	21398	25342	34589	127984	332056	22105	140	9101	244	81	36	228	264	139	19827	38470	16504	110195	489896
Cherry virus F															0										0	0
Citrus virus A																																173
Clover yellow mosaic virus																												3
Little cherry virus 1																												11630
Grapevine leafroll-associated virus 1																											10
Pea streak virus																																								0
Peach latent mosaic viroid		0								4	0	0				0								0	11	5
Peach mosaic virus
Prune dwarf virus	749	406066	8482	44097	1009	319	1086	502	3017	120703	96868	159737		120835	450579	272925	384	31487	9211	94133	8096	15926	3950	709170	998805	802452	661588	104159	413002	22856	97012	9193	94496	10870	4399	5247	1723	361435	637933	622048	796846	658770
Prunus geminivirus A
Prunus necrotic ringspot virus	39	93951	316	34735	731	6719	785	17487	202	26133	65300	41539		158	42582	73074		3556	1888	8207	417	702	1773	77034	197119	157022	17	3	38733	1089	44196	732	9657	482	289	177	108	58213	121195	143255	384640	254114
Prunus virus F		780		163		27		10	6	16	201	68			598	411		520	24	81	16	31	344	4599	1473	1586			958	1	647		3	11		10	8	1078	1573	6219
Pyrus pyrifolia cryptic virus																													7			0		44				11		4
White clover mosaic virus																												0
Default isolate's gene length (kbp)
Known Plant Viruses	Gene length (bp)	Gene length (kbp)
Alfalfa mosaic virus	8274	8.274
Apple chlorotic leaf spot virus	7555	7.555
Apple mosaic virus	8511	8.511
Blueberry latent virus	3431	3.431
Blueberry shock virus	7989	7.989
Brome mosaic virus	8210	8.21
Cherry green ring mottle virus	8372	8.372
Cherry mottle leaf virus	8018	8.018
Cherry necrotic rusty mottle virus	8432	8.432
Cherry virus A	7383	7.383
Cherry virus F	10070	10.07
Citrus virus A	9431	9.431
Clover yellow mosaic virus	7015	7.015
Little cherry virus 1	16934	16.934
Grapevine leafroll-associated virus 1	18659	18.659
Pea streak virus	8041	8.041
Peach latent mosaic viroid	337	0.337
Peach mosaic virus	7988	7.988
Prune dwarf virus	8096	8.096
Prunus geminivirus A	3174	3.174
Prunus necrotic ringspot virus	7880	7.88
Prunus virus F	9631	9.631
Pyrus pyrifolia cryptic virus	3616	3.616
White clover mosaic virus	5845	5.845
RPK (Reads per kilobase)
Known Plant Viruses	Creston Valley 1														Creston Valley 2														Creston Valley 3
	Bee bread			Forager			Hive			Pollen			Plant tissue		Bee bread			Forager			Hive			Pollen			Plant tissue		Bee bread			Forager			Hive			Pollen			Plant tissue
	1	2	3	1	2	3	1	2	3	1	2	3	1	2	1	2	3	1	2	3	1	2	3	1	2	3	1	2	1	2	3	1	2	3	1	2	3	1	2	3	1	2
Alfalfa mosaic virus															0
Apple chlorotic leaf spot virus														13.7657																												279.418
Apple mosaic virus
Blueberry latent virus																																									23.3168
Blueberry shock virus																																									0.250344
Brome mosaic virus						208.977
Cherry green ring mottle virus
Cherry mottle leaf virus																																								0
Cherry necrotic rusty mottle virus
Cherry virus A	225.383	3162.94	222.809	794.257	15.17	4.46973	13.2737	9.0749	9.34579	1298.39	2172.83	877.557	19.5043	24675.6	2840.85	1025.73		223.757	21.4005	274.55	34.9451	47.5416	428.552	2898.28	3432.48	4684.95	17335	44975.8	2994.04	18.9625	1232.7	33.0489	10.9711	4.87607	30.8818	35.7578	18.827	2685.49	5210.62	2235.41	14925.5	66354.6
Cherry virus F															0										0
Citrus virus A																																18.3438
Clover yellow mosaic virus																												0.427655
Little cherry virus 1																												686.784
Grapvine leafroll-associated virus 1																											0.535934
Pea streak virus																																								0
Peach latent mosaic viroid		0								11.8694	0	0				0								0	32.6409	14.8368
Peach mosaic virus
Prune dwarf virus	92.5148	50156.4	1047.68	5446.76	124.629	39.4022	134.14	62.0059	372.653	14909	11964.9	19730.4		14925.3	55654.5	33711.1	47.4308	3889.2	1137.72	11627.1	1000	1967.14	487.895	87595.1	123370	99117.1	81717.9	12865.5	51013.1	2823.12	11982.7	1135.5	11671.9	1342.64	543.355	648.098	212.821	44643.7	78796.1	76834	98424.7	81369.8
Prunus geminivirus A
Prunus necrotic ringspot virus	4.94924	11922.7	40.1015	4407.99	92.7665	852.665	99.6193	2219.16	25.6345	3316.37	8286.8	5271.45		20.0508	5403.81	9273.35		451.269	239.594	1041.5	52.9188	89.0863	225	9775.89	25015.1	19926.6	2.15736	0.380711	4915.36	138.198	5608.63	92.8934	1225.51	61.1675	36.6751	22.4619	13.7056	7387.44	15380.1	18179.6	48812.2	32248
Prunus virus F		80.9885		16.9245		2.80345		1.03831	0.622988	1.6613	20.8701	7.06053			62.0912	42.6747		53.9923	2.49195	8.41034	1.6613	3.21877	35.718	477.521	152.944	164.677			99.4705	0.103831	67.1789		0.311494	1.14215		1.03831	0.830651	111.93	163.327	645.727
Pyrus pyrifolia cryptic virus																													0			0		0				0		0
White clover mosaic virus																												0
Total sequenced reads/1,000,000	15.0316	16.2927	15.5522	19.6746	10.2014	9.99224	19.1409	22.0028	17.8925	21.5998	20.0379	22.4564	3.65619	3.99714	15.9879	16.8278	16.2545	19.7628	18.6138	16.6355	16.9206	23.0789	23.943	26.5613	27.9532	23.9251	17.9103	18.6105	16.5707	16.3672	14.5178	18.4733	18.5389	18.9583	22.7751	18.4524	24.4272	25.1043	20.5463	23.3331	18.4272	20.2063
TPM (Transcripts per million)
Known Plant Viruses	Creston Valley 1														Creston Valley 2														Creston Valley 3
	Bee bread			Forager			Hive			Pollen			Plant tissue		Bee bread			Forager			Hive			Pollen			Plant tissue		Bee bread			Forager			Hive			Pollen			Plant tissue			BC (except plant)			BC (plant tissue)
	1	2	3	1	2	3	1	2	3	1	2	3	1	2	1	2	3	1	2	3	1	2	3	1	2	3	1	2	1	2	3	1	2	3	1	2	3	1	2	3	1	2		Known Plant Viruses	TPM		Known Plant Viruses	TPM
Alfalfa mosaic virus															0																													Alfalfa mosaic virus	0		Alfalfa mosaic virus	0
Apple chlorotic leaf spot virus														3.44389																												13.8282		Apple chlorotic leaf spot virus	0		Apple chlorotic leaf spot virus	8.63605
Apple mosaic virus																																												Apple mosaic virus	0		Apple mosaic virus	0
Blueberry latent virus																																									1.26535			Blueberry latent virus	0		Blueberry latent virus	1.26535
Blueberry shock virus																																									0.0135856			Blueberry shock virus	0		Blueberry shock virus	0.0135856
Brome mosaic virus						20.9139																																						Brome mosaic virus	2091.39		Brome mosaic virus	0
Cherry green ring mottle virus																																												Cherry green ring mottle virus	0		Cherry green ring mottle virus	0
Cherry mottle leaf virus																																								0				Cherry mottle leaf virus	0		Cherry mottle leaf virus	0
Cherry necrotic rusty mottle virus																																												Cherry necrotic rusty mottle virus	0		Cherry necrotic rusty mottle virus	0
Cherry virus A	14.994	194.133	14.3265	40.3697	1.48704	0.44732	0.693477	0.412444	0.52233	60.1112	108.436	39.0782	5.33459	6173.32	177.687	60.9549		11.3222	1.14971	16.5039	2.06525	2.05996	17.8988	109.117	122.794	195.818	967.879	2416.69	180.683	1.15857	84.9091	1.78901	0.59179	0.257199	1.35595	1.93784	0.77074	106.973	253.603	95.8042	809.972	3283.85		Cherry virus A	5492.05		Cherry virus A	2276.17
Cherry virus F															0										0																			Cherry virus F	0		Cherry virus F	0
Citrus virus A																																0.992986												Citrus virus A	99.2986		Citrus virus A	0
Clover yellow mosaic virus																												0.0229793																Clover yellow mosaic virus	0		Clover yellow mosaic virus	0.0229793
Little cherry virus 1																												36.9031																Little cherry virus 1	0		Little cherry virus 1	36.9031
Grapevine leafroll-associated virus																											0.0299233																	Grapevine leafroll-associated virus	0		Grapevine leafroll-associated virus	0.0299233
Pea streak virus																																								0				Pea streak virus	0		Pea streak virus	0
Peach latent mosaic viroid		0								0.549517	0	0				0								0	1.1677	0.620136																		Peach latent mosaic viroid	29.2169		Peach latent mosaic viroid	0
Peach mosaic virus																																												Peach mosaic virus	0		Peach mosaic virus	0
Prune dwarf virus	6.15471	3078.47	67.3653	276.843	12.2169	3.94328	7.00806	2.8181	20.8273	690.238	597.114	878.607		3733.99	3481.04	2003.3	2.918	196.795	61.1224	698.933	59.0997	85.2355	20.3774	3297.85	4413.46	4142.81	4562.63	691.304	3078.52	172.487	825.378	61.4669	629.591	70.8205	23.8575	35.1226	8.71246	1778.33	3835.04	3292.92	5341.27	4026.94		Prune dwarf virus	105324		Prune dwarf virus	3671.23
Prunus geminivirus A																																												Prunus geminivirus A	0		Prunus geminivirus A	0
Prunus necrotic ringspot virus	0.329256	731.785	2.57851	224.045	9.09348	85.3327	5.20454	100.858	1.43269	153.537	413.556	234.741		5.01628	337.993	551.074		22.8343	12.8718	62.607	3.12748	3.86007	9.39732	368.051	894.893	832.878	0.120454	0.0204568	296.63	8.44362	386.327	5.02851	66.1045	3.22642	1.61032	1.21729	0.561078	294.269	748.555	779.133	2648.92	1595.93		Prunus necrotic ringspot virus	21866.3		Prunus necrotic ringspot virus	850.002
Prunus virus F		4.97086		0.860223		0.280562		0.0471902	0.0348184	0.076913	1.04153	0.314411			3.88363	2.53597		2.73202	0.133876	0.505566	0.0981824	0.139468	1.49179	17.9781	5.47142	6.88301			6.00281	0.00634389	4.62733		0.0168022	0.0602451		0.0562697	0.0340051	4.4586	7.94919	27.6743				Prunus virus F	346.088		Prunus virus F	0
Pyrus pyrifolia cryptic virus																													0			0		0				0		0				Pyrus pyrifolia cryptic virus	0		Pyrus pyrifolia cryptic virus	0
White clover mosaic virus																												0																White clover mosaic virus	0		White clover mosaic virus	0
Average TPM	7.15931	801.871	28.0901	135.53	7.59913	22.1836	4.30202	26.034	5.70429	180.903	224.029	230.548	5.33459	2478.94	666.767	523.573	2.918	58.4208	18.8195	194.637	16.0976	22.8238	12.2913	758.599	906.298	1035.8	1382.67	524.157	712.367	45.5239	325.31	13.8555	174.076	14.8729	8.94124	9.5835	2.51957	436.805	1211.29	599.362	1760.29	2230.14
Site indication	B1	B2	B3	F1	F2	F3	H1	H2	H3	P1	P2	P3	T1	T2	B1	B2	B3	F1	F2	F3	H1	H2	H3	P1	P2	P3	T1	T2	B1	B2	B3	F1	F2	F3	H1	H2	H3	P1	P2	P3	T1	T2
Average TPM by Sample Type per Site			279.04			55.1041			12.0134			211.827		0			397.753			90.6259			17.0709			900.233		953.411			361.067			67.6014			7.01477			749.152		1995.21

## Sheet: Accession number
Sample ID	CH1-B1	CH1-B2	CH1-B3	CH1-F1	CH1-F2	CH1-F3	CH1-H1	CH1-H2	CH1-H3	CH1-P1	CH1-P2	CH1-P3	CH1-T1	CH1-T2	CH2-B1	CH2-B2	CH2-B3	CH2-F1	CH2-F2	CH2-F3	CH2-H1	CH2-H2	CH2-H3	CH2-P1	CH2-P2	CH2-P3	CH2-T1	CH2-T2	CH3-B1	CH3-B2	CH3-B3	CH3-F1	CH3-F2	CH3-F3	CH3-H1	CH3-H2	CH3-H3	CH3-P1	CH3-P2	CH3-P3	CH3-T1	CH3-T2
Sample Bioinformatics ID	21BP138	21BP139	21BP140	21BP151	21BP152	21BP153	21BP160	21BP161	21BP162	21BP187	21BP188	21BP189	21BP243	21BP244	21BP141	21BP142	21BP143	21BP154	21BP155	21BP156	21BP163	21BP164	21BP165	21BP190	21BP191	21BP192	21BP245	21BP246	21BP144	21BP169	21BP170	21BP157	21BP158	21BP159	21BP166	21BP167	21BP168	21BP209	21BP210	21BP211	21BP247	21BP248
Bioproject	PRJNA1025014	PRJNA1025014	PRJNA1025014	PRJNA1025014	PRJNA1025014	PRJNA1025014	PRJNA1025014	PRJNA1025014	PRJNA1025014	PRJNA1025014	PRJNA1025014	PRJNA1025014	PRJNA1025014	PRJNA1025014	PRJNA1025014	PRJNA1025014	PRJNA1025014	PRJNA1025014	PRJNA1025014	PRJNA1025014	PRJNA1025014	PRJNA1025014	PRJNA1025014	PRJNA1025014	PRJNA1025014	PRJNA1025014	PRJNA1025014	PRJNA1025014	PRJNA1025014	PRJNA1025014	PRJNA1025014	PRJNA1025014	PRJNA1025014	PRJNA1025014	PRJNA1025014	PRJNA1025014	PRJNA1025014	PRJNA1025014	PRJNA1025014	PRJNA1025014	PRJNA1025014	PRJNA1025014
SRA accession	SAMN37709248	SAMN37709249	SAMN37709250	SAMN37709251	SAMN37709252	SAMN37709253	SAMN37709254	SAMN37709255	SAMN37709256	SAMN37709257	SAMN37709258	SAMN37709259	SAMN37709260	SAMN37709261	SAMN37709262	SAMN37709263	SAMN37709264	SAMN37709265	SAMN37709266	SAMN37709267	SAMN37709268	SAMN37709269	SAMN37709270	SAMN37709271	SAMN37709272	SAMN37709273	SAMN37709274	SAMN37709275	SAMN37709276	SAMN37709277	SAMN37709278	SAMN37709279	SAMN37709280	SAMN37709281	SAMN37709282	SAMN37709283	SAMN37709284	SAMN37709285	SAMN37709286	SAMN37709287	SAMN37709288	SAMN37709289
Known Plant Viruses	Creston Valley 1														Creston Valley 2														Creston Valley 3
	Bee bread			Forager			Hive			Pollen			Plant tissue		Bee bread			Forager			Hive			Pollen			Plant tissue		Bee bread			Forager			Hive			Pollen			Plant tissue
	1	2	3	1	2	3	1	2	3	1	2	3	1	2	1	2	3	1	2	3	1	2	3	1	2	3	1	2	1	2	3	1	2	3	1	2	3	1	2	3	1	2
Alfalfa mosaic virus															NC_002025
Apple chlorotic leaf spot virus														MZ126487																												(MZ126479)
Apple mosaic virus
Blueberry latent virus																																									(NC_014593)
Blueberry shock virus																																									(NC_022252, NC_022250)
Brome mosaic virus						(NC_002028, NC_002027, NC_002026)
Cherry green ring mottle virus
Cherry mottle leaf virus																																								NC_002500
Cherry necrotic rusty mottle virus
Cherry virus A	NC_003689	NC_003689	NC_003689	NC_003689	NC_003689	NC_003689	NC_003689	NC_003689	NC_003689	NC_003689	NC_003689	NC_003689	NC_003689	NC_003689	NC_003689	NC_003689		NC_003689	NC_003689	NC_003689	NC_003689	NC_003689	NC_003689	NC_003689	NC_003689	NC_003689	NC_003689	NC_003689	NC_003689	NC_003689	NC_003689	NC_003689	NC_003689	NC_003689	NC_003689	NC_003689	NC_003689	NC_003689	NC_003689	NC_003689	NC_003689	(NC_003689)
Cherry virus F															MG925375.1										(MH998218, MH998211.1)	(MH998218, MH998211.1)
Citrus virus A																																MG764566.1
Clover yellow mosaic virus																												(NC_001753)
Grapevine leafroll-associated virus																											(KY827404.1)
Little cherry virus 1																												(MG934545)
Pea streak virus																																								NC_027527
Peach latent mosaic viroid		DQ680709								DQ680709	DQ680752	JF898807				AJ550907								DQ680752	DQ680709	DQ680709
Peach mosaic virus
Prune dwarf virus	MZ221007.1	(MZ221007.1, MZ220877.1, MZ220986.1)	(MZ221007.1, MZ220877.1, MZ220986.1)	(MZ221007.1, MZ220877.1, MZ220986.1)	MZ221007.1	MZ221012.1	(MZ221007.1, MZ220986.1)	(MZ220999.1, MZ220869.1)	(MZ220999.1, MZ220869.1)	(MZ220999.1, MZ220869.1, MZ220978.1)	(MZ221012.1, MZ220882.1, MZ220989.1)	(MZ220999.1, MZ220869.1)		(MZ221007.1, MZ220986.1)	(MZ220995.1, MZ220866.1, MZ220975.1)	(MZ220999.1, MZ220869.1)	MZ221012.1	(MZ220999.1, MZ220869.1)	(MZ221007.1, MZ220877.1, MZ220986.1)	(MZ221003.1, MZ220873.1)	(MZ221007.1, MZ220986.1)	(MZ221007.1, MZ220986.1)	(MZ221007.1, MZ220986.1)	(MZ220995.1, MZ220866.1, MZ220975.1)	(MZ220995.1, MZ220866.1, MZ220975.1)	(MZ221007.1, MZ220877.1, MZ220986.1)	(MZ220995.1, MZ220866.1, MZ220975.1)	(MZ220995.1, MZ220866.1, MZ220975.1)	(NC_008038, NC_008037, NC_008039)	(MZ221012.1, MZ220882.1)	(MZ221003.1, MZ220873.1)	(MZ221007.1, MZ220986.1)	(MZ220999.1, MZ220869.1, MZ220978.1)	(MZ221007.1, MZ220986.1)	(MZ221007.1, MZ220986.1)	(MZ221003.1, MZ220873.1)	MZ221007.1	(MZ221003.1, MZ220873.1)	(MZ221007.1, MZ220877.1, MZ220986.1)	(MZ220999.1, MZ220869.1, MZ220978.1)	(MZ221007.1, MZ220877.1, MZ220986.1)	(MZ221003.1, MZ220873.1 MZ220982.1)
Prunus geminivirus A
Prunus necrotic ringspot virus	MZ451061.1	(MZ451061.1, MZ451043.1, MZ451028.1)	MZ451051.1	(MZ451061.1, MZ451043.1, MZ451028.1)	(MZ451061.1, MZ451043.1, MZ451028.1)	(MZ451061.1, MZ451043.1, MZ451028.1)	(MZ451061.1, MZ451043.1, MZ451028.1)	(MZ451061.1, MZ451043.1, MZ451028.1)	(MZ451061.1, MZ451043.1, MZ451028.1)	(MZ451061.1, MZ451043.1, MZ451028.1)	(MZ451061.1, MZ451043.1, MZ451028.1)	(MZ451061.1, MZ451043.1, MZ451028.1)		(MZ451061.1, MZ451043.1, MZ451028.1)	(MZ451061.1, MZ451043.1, MZ451028.1)	(MZ451061.1, MZ451043.1, MZ451028.1)		(MZ451061.1, MZ451043.1, MZ451028.1)	(MZ451061.1, MZ451043.1, MZ451028.1)	MZ451051.1	(MZ451061.1, MZ451028.1)	(MZ451061.1, MZ451043.1)	(MZ451061.1, MZ451043.1, MZ451028.1)	(MZ451061.1, MZ451043.1, MZ451028.1)	(MZ451061.1, MZ451043.1, MZ451028.1)	(MZ451061.1, MZ451043.1, MZ451028.1)	(MZ451056.1, MZ451024.1	(MZ451056.1)	(MZ451061.1, MZ451043.1, MZ451028.1)	(MZ451061.1, MZ451043.1, MZ451028.1)	(MZ451061.1, MZ451043.1, MZ451028.1)	(MZ451061.1, MZ451043.1, MZ451028.1)	(MZ451061.1, MZ451043.1, MZ451028.1)	(MZ451061.1, MZ451043.1, MZ451028.1)	(MZ451061.1, MZ451043.1, MZ451028.1)	(MZ451061.1, MZ451043.1, MZ451028.1)	MZ451048.1	(MZ451061.1, MZ451043.1, MZ451028.1)	(MZ451061.1, MZ451043.1, MZ451043.1)	(MZ451061.1, MZ451043.1, MZ451028.1)	(MZ451061.1, MZ451043.1, MZ451028.1)	(MZ451051.1)
Prunus virus F		KX192392.1		(KX192392.1, KX192389.1)		MH998215.1		MH998215.1	MZ291934.1	KX192392.1	MZ291930.1	MZ291931.1			(MZ291931.1, MZ291930.1)	MZ291932.1		MH998215.1	MZ291931.1	KX269872	KX192392.1	KX269872	(MZ291933.1, MZ291932.1)	(MZ291931.1, MZ291930.1)	MZ291931.1	(KX192392.1, KX192389.1)			MZ291930.1	(KX269872, KX269866)	(KX269872, KX269866)		(KX192392.1, KX192389.1)	(MZ291936.1, MZ291937.1)		MZ291936.1	MZ291936.1	(KX269872, KX269866)	(KX269872, KX269866)	(KX269872, KX269866)
Pyrus pyrifolia cryptic virus																													LC515194.1			(LC515194.1, LC221825.1, LC221824.1)		(LC515194.1, LC221825.1, LC221824.1)				(LC515194.1, LC221825.1, LC221824.1)		(LC515194.1, LC221825.1, LC221824.1)
White clover mosaic virus																												(NC_003820)

## Sheet: Coverage
Sample ID	CH1-B1	CH1-B2	CH1-B3	CH1-F1	CH1-F2	CH1-F3	CH1-H1	CH1-H2	CH1-H3	CH1-P1	CH1-P2	CH1-P3	CH1-T1	CH1-T2	CH2-B1	CH2-B2	CH2-B3	CH2-F1	CH2-F2	CH2-F3	CH2-H1	CH2-H2	CH2-H3	CH2-P1	CH2-P2	CH2-P3	CH2-T1	CH2-T2	CH3-B1	CH3-B2	CH3-B3	CH3-F1	CH3-F2	CH3-F3	CH3-H1	CH3-H2	CH3-H3	CH3-P1	CH3-P2	CH3-P3	CH3-T1	CH3-T2
Sample Bioinformatics ID	21BP138	21BP139	21BP140	21BP151	21BP152	21BP153	21BP160	21BP161	21BP162	21BP187	21BP188	21BP189	21BP243	21BP244	21BP141	21BP142	21BP143	21BP154	21BP155	21BP156	21BP163	21BP164	21BP165	21BP190	21BP191	21BP192	21BP245	21BP246	21BP144	21BP169	21BP170	21BP157	21BP158	21BP159	21BP166	21BP167	21BP168	21BP209	21BP210	21BP211	21BP247	21BP248
Bioproject	PRJNA1025014	PRJNA1025014	PRJNA1025014	PRJNA1025014	PRJNA1025014	PRJNA1025014	PRJNA1025014	PRJNA1025014	PRJNA1025014	PRJNA1025014	PRJNA1025014	PRJNA1025014	PRJNA1025014	PRJNA1025014	PRJNA1025014	PRJNA1025014	PRJNA1025014	PRJNA1025014	PRJNA1025014	PRJNA1025014	PRJNA1025014	PRJNA1025014	PRJNA1025014	PRJNA1025014	PRJNA1025014	PRJNA1025014	PRJNA1025014	PRJNA1025014	PRJNA1025014	PRJNA1025014	PRJNA1025014	PRJNA1025014	PRJNA1025014	PRJNA1025014	PRJNA1025014	PRJNA1025014	PRJNA1025014	PRJNA1025014	PRJNA1025014	PRJNA1025014	PRJNA1025014	PRJNA1025014
SRA accession	SAMN37709248	SAMN37709249	SAMN37709250	SAMN37709251	SAMN37709252	SAMN37709253	SAMN37709254	SAMN37709255	SAMN37709256	SAMN37709257	SAMN37709258	SAMN37709259	SAMN37709260	SAMN37709261	SAMN37709262	SAMN37709263	SAMN37709264	SAMN37709265	SAMN37709266	SAMN37709267	SAMN37709268	SAMN37709269	SAMN37709270	SAMN37709271	SAMN37709272	SAMN37709273	SAMN37709274	SAMN37709275	SAMN37709276	SAMN37709277	SAMN37709278	SAMN37709279	SAMN37709280	SAMN37709281	SAMN37709282	SAMN37709283	SAMN37709284	SAMN37709285	SAMN37709286	SAMN37709287	SAMN37709288	SAMN37709289
Known Plant Viruses	Creston Valley 1														Creston Valley 2														Creston Valley 3
	Bee bread			Forager			Hive			Pollen			Plant tissue		Bee bread			Forager			Hive			Pollen			Plant tissue		Bee bread			Forager			Hive			Pollen			Plant tissue
	1	2	3	1	2	3	1	2	3	1	2	3	1	2	1	2	3	1	2	3	1	2	3	1	2	3	1	2	1	2	3	1	2	3	1	2	3	1	2	3	1	2
Agave virus T															0.012									0.012	0.012	0.012
Agropyron mosaic virus					0.016
Alfalfa latent virus							0.009										0.009
Alfalfa mosaic virus	0.075	0.037	0.021							0.021	0.04		0.021		0.112	0.04	0.064								0.063	0.075		0.029		0.071	0.037		0.021					0.024	0.021	0.041
Alstroemeria virus x					0.011	0.015			0.011			0.011			0.011			0.013			0.011	0.011		0.011							0.011				0.012			0.012	0.015	0.011
Apple chlorotic leaf spot virus														0.83																									0.01		0.008	0.931
Apple ilarvirus 2																																									0.033
Apple mosaic virus		0.026							0.063						0.079	0.078								0.026	0.052	0.084
Apple necrotic mosaic virus		0.027													0.027
Apple stem grooving virus																										0.012
Apple stem pitting virus																																									0.005	0.005
Arabis mosaic virus															0.02
Arachis pintoi virus	0.008	0.008		0.008	0.008	0.008	0.008	0.008	0.008	0.008	0.008	0.008	0.008	0.008	0.008	0.008	0.008	0.008	0.008	0.008	0.008	0.008		0.008	0.008	0.008	0.008		0.008	0.008	0.008	0.008	0.008		0.009	0.008	0.008	0.008	0.008	0.008		0.008
Asparagus virus 2																													0.033										0.026
Bean leafroll virus																0.013	0.013
Black mulberry idaeovirus
Blackberry chlorotic ringspot virus																														0.026									0.021
Blueberry latent virus																											0.044														0.353
Blueberry shock virus															0.022																										0.1	0.069
Blueberry scorch virus																											0.009
Brassica campestris chrysovirus 1													0.083	0.02
Broad bean mottle virus	0.047	0.047	0.047	0.048	0.047	0.047	0.047	0.048	0.047	0.047	0.046	0.046	0.047	0.047	0.047	0.047	0.047	0.048	0.047	0.047	0.048	0.048	0.047	0.046	0.047	0.048	0.046	0.045	0.047	0.047	0.047	0.048	0.048	0.047	0.047	0.048	0.047	0.046	0.047	0.047	0.046	0.045
Brome mosaic virus		0.036	0.072	0.03		0.719					0.024				0.079	0.028	0.062							0.099	0.026	0.046
Cacao swollen shoot CD virus	0.011	0.012	0.011	0.011	0.011	0.011	0.011	0.011	0.011	0.01		0.011			0.011	0.011	0.011	0.011	0.011	0.011	0.011	0.011	0.011	0.01	0.01				0.01	0.011	0.011	0.011	0.011		0.011	0.011	0.012	0.011	0.011	0.011
Camellia ringspot associated virus 2																																									0.01
Cannibas cryptic virus																												0.033
Cape gooseberry ilarvirus 1	0.021
Cassia yellow blotch virus																	0.036	0.036
Cherry green ring mottle virus
Cherry leaf roll virus
Cherry mottle leaf virus																																						0.009	0.055	0.119
Cherry necrotic rusty mottle virus
Cherry rusty mottle associated virus
Cherry twisted leaf associated virus
Cherry virus A	0.991	1	0.999	0.939	0.667	0.458	0.484	0.806	0.62	1	1	1	0.747	1	1	1	0.01	0.999	0.867	0.998	0.792	0.96	0.999	1	1	1	1	1	1	0.913	1	0.811	0.837	0.678	0.505	0.868	0.383	1	1	1	1	1
Cherry virus F		0.025									0.048	0.022			0.201	0.048								0.04	0.175	0.237			0.021		0.026		0.019					0.025	0.027	0.03
Cherry virus Turkey
Citrus leaf blotch virus																0.009	0.012																									0.005
Citrus virus A																				0.028			0.049	0.064		0.027			0.016			0.438					0.055	0.011		0.032
Clover yellow mosaic virus		0.011		0.016						0.011	0.011				0.011			0.011				0.011			0.011		0.065	0.106										0.011	0.011	0.022		0.011
Cocksfoot mottle virus																																					0.037			0.019
Colombian potato soil-borne virus	0.024	0.024	0.024	0.031	0.024	0.029	0.029	0.029	0.027						0.029	0.024		0.028	0.027	0.025	0.029	0.032	0.03	0.024					0.024	0.024	0.024	0.03	0.028		0.029	0.028	0.027	0.027	0.024	0.029
Crimson clover cryptic virus 2	0.041	0.034	0.037	0.045	0.032	0.042	0.038	0.039	0.037	0.034			0.032		0.037	0.044	0.036	0.035	0.037	0.034	0.04	0.038			0.032				0.047		0.031	0.037	0.033		0.038	0.036	0.037	0.038	0.037	0.04	0.032	0.067
Currant virus A																																									0.015
Cycas necrotic stunt virus																																				0.01
Dasheen mosaic virus	0.005	0.005				0.005										0.005				0.005	0.005	0.005													0.005		0.005		0.005	0.005
Dill cryptic virus 1	0.041	0.041		0.038	0.041	0.041	0.04	0.041					0.041			0.041		0.041	0.039	0.041	0.041	0.041								0.035		0.041					0.041			0.041
Dill cryptic virus 2	0.04	0.036	0.034	0.036		0.032	0.035	0.04	0.034		0.036		0.035	0.032	0.035	0.034	0.035	0.032	0.038	0.034	0.034	0.035	0.04	0.032	0.032	0.032	0.032		0.037	0.034	0.032	0.037	0.034		0.041	0.034	0.035	0.037	0.034	0.034		0.032
Fragaria chiloensis latent virus																									0.029
Gentian ovary ring-spot virus	0.025	0.025	0.022	0.026	0.025	0.024	0.024	0.024	0.025	0.023	0.02	0.023	0.02		0.022	0.024	0.022	0.024	0.025	0.024	0.024	0.024	0.024	0.024	0.023	0.025	0.021		0.025	0.024	0.024	0.024	0.025		0.024	0.024	0.024	0.024	0.023	0.024	0.021	0.02
Grapevine associated ilarvirus									0.034						0.034	0.034					0.027			0.026		0.027
Grapevine leafroll-associated virus 1																											0.15															0.004
Grapevine rupestris stem pitting-associated virus													0.009	0.009													0.043	0.06													0.026	0.009
Helianthus annuus alphaendornavirus							0.056						0.01	0.01				0.01			0.031									0.024	0.01					0.005			0.044
Helicoverpa zea nudivirus 2																																				0
Hibiscus latent Fort Pierce virus				0.013	0.014											0.012	0.012	0.012	0.012	0.012		0.012			0.012				0.012			0.012	0.013		0.012			0.012	0.012	0.012
Hibiscus latent Singapore virus				0.013														0.012				0.012										0.012			0.012	0.012		0.012
Hop trefoil cryptic virus 2	0.039	0.038	0.037	0.043	0.036	0.033	0.034	0.037	0.036	0.032			0.036	0.032	0.038	0.036	0.035	0.035	0.037	0.034	0.036	0.038	0.036	0.032		0.036	0.035		0.035	0.039	0.034	0.035	0.037		0.039	0.037	0.034		0.036	0.042	0.03	0.032
Iris yellow spot virus	0.024			0.037		0.026			0.024												0.024	0.024										0.043	0.024				0.024
Jasmine virus T	0.007		0.007	0.008	0.007	0.007	0.007	0.007	0.007		0.007		0.007	0.007	0.007	0.007		0.007	0.007		0.008	0.007	0.007					0.007	0.007	0.007		0.007	0.008		0.007	0.007	0.007	0.007	0.007	0.007
Little cherry virus 1																												0.997
Little cherry virus 2																																							0.005	0.005
Loquate virus A										0.006
Lucerne transient streak virus																																							0.035
Lychnis ringspot virus			0.025	0.025																	0.031	0.025
Maize stripe virus				0.045	0.044	0.04	0.041	0.051	0.053									0.05	0.051	0.047	0.053	0.053	0.053									0.088	0.053		0.054	0.053	0.053					0.03
Maple mottle associated virus																																					0.049
Melon mild mottle virus																																							0.039
Mexico trichovirus
Mume virus A		0.01
Mume virus A																																							0.02
Oat necrotic mottle virus																																								0.016
Parietaria mottle virus																														0.026									0.031
Pea streak virus	0.009	0.019						0.009	0.028	0.009	0.018	0.009			0.028	0.019		0.028						0.019		0.009			0.018	0.038	0.019	0.028	0.05						0.037	0.102
Peach latent mosaic viroid		0.447								0.749	0.224	0.224				0.284								0.454	0.837	0.885
Peach leaf pitting-associated virus				0.008		0.008		0.008		0.008				0.01		0.008						0.008										0.008
Peach mosaic virus
Penicillium stoloniferum virus S																																						0.043
Pepino mosaic virus
Pepper chlorotic spot virus	0.007	0.008	0.008	0.007		0.007	0.007	0.005		0.007	0.008	0.007			0.008	0.008	0.007	0.005	0.006	0.007				0.008	0.007	0.007			0.007	0.008	0.008		0.007			0.005		0.008	0.007	0.008
Persimmon cryptic virus																																										0.038
Pleurotus ostreatus virus 1								0.024											0.023													0.022				0.023
Potato black ringspot virus								0.013
Potato leafroll virus	0.013														0.013	0.013														0.013
Potato virus H				0.006																															0.006
Potato virus S		0.009		0.007		0.007		0.008							0.009			0.009	0.007		0.007											0.009			0.007				0.01	0.007
Primula malacoides virus	0.042	0.042	0.037	0.047	0.038	0.038	0.042	0.036	0.038	0.036	0.036	0.032	0.036	0.038	0.036	0.038	0.041	0.038	0.038	0.037	0.037	0.047	0.038	0.037	0.041	0.047	0.046	0.035	0.038	0.038	0.038	0.04	0.038	0.036	0.038	0.041	0.038	0.036	0.047	0.042	0.037	0.038
Prune dwarf virus	0.728	0.847	0.898	0.636	0.9	0.868	0.427	0.71	0.67	0.964	0.991	0.998	0.072	1	0.899	0.994	0.319	0.9	0.672	0.813	0.87	0.998	0.845	0.994	0.973	0.847	0.999	1	0.893	0.764	0.908	0.944	0.997	0.991	0.686	0.888	0.848	0.991	0.912	0.989	0.866	0.829
Prunus geminivirus A
Prunus necrotic ringspot virus	0.118	0.994	0.929	0.931	0.58	0.985	0.387	0.997	0.306	0.989	0.99	0.993	0.039	0.464	0.99	0.993	0.067	0.961	0.938	0.996	0.327	0.877	0.87	0.994	0.998	0.993	0.125	0.156	0.996	0.905	0.996	0.368	0.988	0.626	0.145	0.234	0.13	0.997	0.998	0.998	1	0.998
Prunus virus F	0.062	0.95	0.025	0.162	0.087	0.175	0.022	0.243	0.118	0.203	0.752	0.536	0.012	0.022	0.904	0.975		0.911	0.148	0.794	0.109	0.685	0.573	0.992	0.981	0.979			0.981	0.138	0.974	0.086	0.104	0.165	0.044	0.264	0.184	0.969	0.974	0.991	0.064	0.012
Prunus virus I										0.026
Pyrus pyrifolia cryptic virus																													0.259			0.105	0.05	0.7				0.563		0.543		0.051
Radish mosaic virus															0.012							0.025
Raphanus sativus cryptic virus 2													0.044
Raphanus sativus cryptic virus 3																																								0.047
Raspberry latent virus						0.035	0.029	0.036	0.032										0.03	0.029	0.03	0.036										0.036	0.03		0.036	0.038	0.037
Red clover cryptic virus 2	0.034	0.034	0.035	0.038	0.032	0.032	0.035		0.032	0.034	0.032		0.032		0.037	0.034	0.031	0.037	0.035	0.031	0.04	0.037			0.034	0.031	0.038		0.033	0.034	0.032	0.037	0.037		0.037	0.038	0.036	0.033	0.035	0.043		0.039
Red clover carlavirus 1																																									0.005
Ribgrass mosaic virus																										0.012														0.024
Rice tungro spherical virus				0.005		0.004	0.004	0.004					0.004					0.004	0.004		0.005	0.004					0.004			0.004			0.004		0.005		0.005
Rosellinia necatrix partitivirus 2	0.037			0.039					0.033									0.032	0.039	0.028	0.028	0.033									0.031	0.036			0.033			0.037	0.034
Spinach cryptic virus 1							0.039
Strawberry necrotic shock virus	0.034
Sweet potato virus G		0.007		0.007	0.006	0.007	0.007	0.007	0.007		0.006	0.007	0.007		0.007	0.007	0.007	0.007	0.007		0.007	0.006		0.007		0.007	0.007		0.007		0.007	0.007	0.007		0.007	0.007	0.007		0.006	0.007	0.007
Ti ringspot-associated emaravirus										0.057
Tobacco streak virus								0.026																						0.026
Tobacco virus 2	0.013														0.013	0.013														0.013
Tomato necrotic spot virus	0.025														0.038	0.025	0.026						0.033							0.026									0.027	0.033
Tomato spotted wilt virus				0.027																													0.026
Turnip crinkle virus												0.019								0.019																					0.019
Turnip mosaic virus	0.008	0.009	0.008	0.009	0.008	0.008	0.009	0.009	0.009				0.008	0.008	0.008	0.008	0.008	0.008	0.009	0.009	0.009	0.009	0.009	0.008		0.008	0.008		0.008	0.008	0.008	0.009	0.009		0.009	0.009	0.009	0.008	0.008	0.008
Turnip vein-clearing virus		0.06									0.024																							0.012					0.014	0.06	0.012
Viola white distortion associated virus		0.032	0.026							0.066					0.059					0.029				0.026	0.029	0.029	0.064		0.032									0.026	0.029		0.023
White clover cryptic virus 1	0.038								0.039								0.038																			0.026
White clover cryptic virus 2	0.037	0.036	0.037	0.04	0.034	0.039	0.032	0.036	0.034	0.032	0.035	0.032		0.039	0.037	0.035	0.033	0.035	0.035	0.033	0.039	0.036	0.034	0.034		0.031	0.067	0.08	0.034	0.033	0.028	0.036	0.034		0.036	0.032	0.034	0.032	0.097	0.032		0.072
White clover mosaic virus				0.013								0.013								0.013				0.026	0.039		0.082	0.143			0.013		0.013					0.013	0.026	0.039	0.039	0.038
Youcai mosaic virus																											0.01														0.012
Zantedeschia mild mosaic virus						0.008																0.008	0.008									0.008

## Sheet: Coverage 10%
Sample ID	CH1-B1	CH1-B2	CH1-B3	CH1-F1	CH1-F2	CH1-F3	CH1-H1	CH1-H2	CH1-H3	CH1-P1	CH1-P2	CH1-P3	CH1-T1	CH1-T2	CH2-B1	CH2-B2	CH2-B3	CH2-F1	CH2-F2	CH2-F3	CH2-H1	CH2-H2	CH2-H3	CH2-P1	CH2-P2	CH2-P3	CH2-T1	CH2-T2	CH3-B1	CH3-B2	CH3-B3	CH3-F1	CH3-F2	CH3-F3	CH3-H1	CH3-H2	CH3-H3	CH3-P1	CH3-P2	CH3-P3	CH3-T1	CH3-T2
Sample Bioinformatics ID	21BP138	21BP139	21BP140	21BP151	21BP152	21BP153	21BP160	21BP161	21BP162	21BP187	21BP188	21BP189	21BP243	21BP244	21BP141	21BP142	21BP143	21BP154	21BP155	21BP156	21BP163	21BP164	21BP165	21BP190	21BP191	21BP192	21BP245	21BP246	21BP144	21BP169	21BP170	21BP157	21BP158	21BP159	21BP166	21BP167	21BP168	21BP209	21BP210	21BP211	21BP247	21BP248
Bioproject	PRJNA1025014	PRJNA1025014	PRJNA1025014	PRJNA1025014	PRJNA1025014	PRJNA1025014	PRJNA1025014	PRJNA1025014	PRJNA1025014	PRJNA1025014	PRJNA1025014	PRJNA1025014	PRJNA1025014	PRJNA1025014	PRJNA1025014	PRJNA1025014	PRJNA1025014	PRJNA1025014	PRJNA1025014	PRJNA1025014	PRJNA1025014	PRJNA1025014	PRJNA1025014	PRJNA1025014	PRJNA1025014	PRJNA1025014	PRJNA1025014	PRJNA1025014	PRJNA1025014	PRJNA1025014	PRJNA1025014	PRJNA1025014	PRJNA1025014	PRJNA1025014	PRJNA1025014	PRJNA1025014	PRJNA1025014	PRJNA1025014	PRJNA1025014	PRJNA1025014	PRJNA1025014	PRJNA1025014
SRA accession	SAMN37709248	SAMN37709249	SAMN37709250	SAMN37709251	SAMN37709252	SAMN37709253	SAMN37709254	SAMN37709255	SAMN37709256	SAMN37709257	SAMN37709258	SAMN37709259	SAMN37709260	SAMN37709261	SAMN37709262	SAMN37709263	SAMN37709264	SAMN37709265	SAMN37709266	SAMN37709267	SAMN37709268	SAMN37709269	SAMN37709270	SAMN37709271	SAMN37709272	SAMN37709273	SAMN37709274	SAMN37709275	SAMN37709276	SAMN37709277	SAMN37709278	SAMN37709279	SAMN37709280	SAMN37709281	SAMN37709282	SAMN37709283	SAMN37709284	SAMN37709285	SAMN37709286	SAMN37709287	SAMN37709288	SAMN37709289
Known Plant Viruses	Creston Valley 1														Creston Valley 2														Creston Valley 3
	Bee bread			Forager			Hive			Pollen			Plant tissue		Bee bread			Forager			Hive			Pollen			Plant tissue		Bee bread			Forager			Hive			Pollen			Plant tissue
	1	2	3	1	2	3	1	2	3	1	2	3	1	2	1	2	3	1	2	3	1	2	3	1	2	3	1	2	1	2	3	1	2	3	1	2	3	1	2	3	1	2
Alfalfa mosaic virus															0.112
Apple chlorotic leaf spot virus														0.83																												0.931
Apple mosaic virus
Brome mosaic virus						0.719
Blueberry latent virus																																									0.353
Blueberry shock virus																																									0.1
Cherry green ring mottle virus
Cherry mottle leaf virus																																								0.119
Cherry necrotic rusty mottle virus
Cherry virus A	0.991	1	0.999	0.939	0.667	0.458	0.484	0.806	0.62	1	1	1	0.747	1	1	1		0.999	0.867	0.998	0.792	0.96	0.999	1	1	1	1	1	1	0.913	1	0.811	0.837	0.678	0.505	0.868	0.383	1	1	1	1	1
Cherry virus F															0.201										0.175	0.237
Citrus virus A																																0.438
Clover yellow mosaic virus																												0.106
Grapevine leafroll-assocaited virus 1																											0.15
Little cherry virus 1																												0.997
Pea streak virus																																								0.102
Peach latent mosaic viroid		0.447								0.749	0.224	0.224				0.284								0.454	0.837	0.885
Peach mosaic virus
Prune dwarf virus	0.728	0.847	0.898	0.636	0.9	0.868	0.427	0.71	0.67	0.964	0.991	0.998		1	0.899	0.994	0.319	0.9	0.672	0.813	0.87	0.998	0.845	0.994	0.973	0.847	0.999	1	0.893	0.764	0.908	0.944	0.997	0.991	0.686	0.888	0.848	0.991	0.912	0.989	0.866	0.829
Prunus geminivirus A
Prunus necrotic ringspot virus	0.118	0.994	0.929	0.931	0.58	0.985	0.387	0.997	0.306	0.989	0.99	0.993		0.464	0.99	0.993		0.961	0.938	0.996	0.327	0.877	0.87	0.994	0.998	0.993	0.125	0.156	0.996	0.905	0.996	0.368	0.988	0.626	0.145	0.234	0.13	0.997	0.998	0.998	1	0.998
Prunus virus F		0.95		0.162		0.175		0.243	0.118	0.203	0.752	0.536			0.904	0.975		0.911	0.148	0.794	0.109	0.685	0.573	0.992	0.981	0.979			0.981	0.138	0.974		0.104	0.165		0.264	0.184	0.969	0.974	0.991
Pyrus pyrifolia cryptic virus																													0.259			0.105		0.7				0.563		0.543
White clover mosaic virus																												0.143
Number of Viruses Id'd	3	5	3	4	3	5	3	4	4	5	5	5	1	4	6	5	1	4	4	4	4	4	4	5	6	6	4	6	5	4	4	5	4	5	3	4	4	5	4	7	5	4
Average genome coverage	0.612333	0.8476	0.942	0.667	0.715667	0.641	0.432667	0.689	0.4285	0.781	0.7914	0.7502	0.747	0.8235	0.684333	0.8492	0.319	0.94275	0.65625	0.90025	0.5245	0.88	0.82175	0.8868	0.827333	0.8235	0.5685	0.567	0.8258	0.68	0.9695	0.5332	0.7315	0.632	0.445333	0.5635	0.38625	0.904	0.971	0.677429	0.6638	0.9395
	B1	B2	B3	F1	F2	F3	H1	H2	H3	P1	P2	P3	T1	T2	B1	B2	B3	F1	F2	F3	H1	H2	H3	P1	P2	P3	T1	T2	B1	B2	B3	F1	F2	F3	H1	H2	H3	P1	P2	P3	T1	T2
Total viruses identified by samples type			11			12			11			15		5			12			12			12			17		10			13			14			11			16		9
Average Number of Viruses Identified by Sample Type			3.66667			4			3.66667			5		2.5			4			4			4			5.66667		5			4.33333			4.66667			3.66667			5.33333		4.5
Average Genome Coverage by Sample Type per Site			0.800644			0.674556			0.516722			0.7742		0.78525			0.617511			0.833083			0.742083			0.845878		0.56775			0.8251			0.632233			0.465028			0.85081		0.80165

## Sheet: Final table
Table #1: Prevalence of cherry plant viruses in BC
Known Plant Viruses	Virus genus	Frequency (%)												Avg TPM	Genome coverage (%)	% positive
		BC site 1				BC site 2				BC site 3
		Bee bread	Forager	Hive	Pollen	Bee bread	Forager	Hive	Pollen	Bee bread	Forager	Hive	Pollen
		N=3	N=3	N=3	N=3	N=3	N=3	N=3	N=3	N=3	N=3	N=3	N=3
Alfalfa mosaic virus	Alfamovirus	0	0	0	0	33.3333	0	0	0	0	0	0	0	0	11.2	2.77778
Brome mosaic virus	Bromovirus	0	33.3333	0	0	0	0	0	0	0	0	0	0	874.003	71.9	2.77778
Cherry mottle leaf virus	Trichovirus	0	0	0	0	0	0	0	0	0	0	0	33.3333	0	11.9	2.77778
Cherry virus A	Capillovirus	100	100	100	100	66.6667	100	100	100	100	100	100	100	5492.05	87.3543	97.2222
Cherry virus F	Fabavirus	0	0	0	0	33.3333	0	0	66.6667	0	0	0	0	0	20.4333	8.33333
Citrus virus A	Coguvirus	0	0	0	0	0	0	0	0	0	33.3333	0	0	99.2986	43.8	2.77778
Pea streak virus	Carlavirus	0	0	0	0	0	0	0	0	0	0	0	33.3333	0	10.2	2.77778
Peach latent mosaic viroid	Pelamoviroid	33.3333	0	0	100	33.3333	0	0	100	0	0	0	0	29.2169	51.3	22.2222
Prune dwarf virus	Ilarvirus	100	100	100	100	100	100	100	100	100	100	100	100	105324	84.9222	100
Prunus necrotic ringspot virus	Ilarvirus	100	100	100	100	66.6667	100	100	100	100	100	100	100	21866.3	78.62	97.2222
Prunus virus F	Fabavirus	33.3333	66.6667	66.6667	100	66.6667	100	100	100	100	66.6667	66.6667	100	346.088	58.3931	80.5556
Pyrus pyrifolia cryptic virus	Deltapartitivirus	0	0	0	0	0	0	0	0	33.3333	66.6667	0	66.6667	18.5449	43.4	13.8889
Table #2: Prevalence of cherry plant viruses in BC plant tissue samples
Known Plant Viruses	Virus family	Frequency (%)			Avg TPM	Genome coverage (%)	% positive
		BC site 1	BC site 2	BC site 3
		Plant tissue	Plant tissue	Plant tissue
		N=2	N=2	N=2
Apple chlorotic leaf spot virus	Trichovirus	50	0	50	8.63605	88.1	33.3
Blueberry latent virus	Amalgaviridae	0	0	50	1	35.3	16.7
Blueberry shock virus	Bromoviridae	0	0	50	0	10	16.7
Cherry virus A	Capillovirus	100	100	100	2276	35.8	100
Clover yellow mosaic virus	Alphaflexiviridae	0	50	0	0	10.6	16.7
Little cherry virus 1	Closteroviridae	0	50	0	37	99.7	16.7
Grapevine leafroll-associated virus	Closteroviridae	0	50	0	0	15	16.7
Prune dwarf virus	Ilarvirus	50	100	100	3671	93.9	83.3
Prunus necrotic ringspot virus	Ilarvirus	50	100	100	850	54.9	83.3
White clover mosaic virus	Alphaflexiviridae	0	50	0	0	14.3	16.7
