# Supplementary material for: Plant virus diversity in bee and pollen samples from apple (Malus domestica) and sweet cherry (Prunus avium) agroecosystems
Source: Front Plant Sci. 2024 Feb 20;15:1335281. doi: 10.3389/fpls.2024.1335281 (PMC10913894; doi:10.3389/fpls.2024.1335281)
Supplement: Supplementary File S2 — Apple sample virus identification and metadata. [file Table_2.xlsx]

## Sheet: Legend
Legend	Raw metadata and calculations for plant virus detections, genome coverage, Viral reads per million (VRPM), and frequency of detection.
Sample names	Sample names corresponding to the manuscript, internal bioinformatics file ID, Sequence Read Archive Bioproject number, and Sequence Read Archive accession numer.
Tab title	Tab description
Reads	Number of reads mapping to each virus identified in each sample as calculated from Virtool.
VRPM	Calculations for viral reads per million, including raw read counts, virus genome size, reads per million, and reads per million, per virus genome size.
Accession number	Genbank accession numbers associated with mapped reads for each virus species/isolate.
Coverage	Genome coverage percentage for each virus, in each sample, as calculated from Virtool. Values are shown as a decimal, with 1 being equal to 100% genome coverage.
Coverage 10%	Genome coverage percentage for each virus with at least 10% coverage. Values are shown as a decimal, with 1 being equal to 100% genome coverage.
Final table	Summary tables (also present in main manuscript) showing the frequency of detection of each virus per sample type, the frequency of detection across all samples, the average genome coverage across all samples, and average VRPM from all positive detections across all samples.

## Sheet: Reads
Sample ID	AP1-B1	AP1-B2	AP1-B3	AP1-F1	AP1-F2	AP1-F3	AP1-H1	AP1-H2	AP1-H3	AP1-P1	AP1-P2	AP1-P3	AP1-T1	AP1-T2	AP2-B1	AP2-B2	AP2-B3	AP2-F1	AP2-F2	AP2-F3	AP2-H1	AP2-H2	AP2-H3	AP2-P1	AP2-P2	AP2-P3	AP2-T1	AP2-T2	AP3-B1	AP3-B2	AP3-B3	AP3-F1	AP3-F2	AP3-F3	AP3-H1	AP3-H2	AP3-H3	AP3-P1	AP3-P2	AP3-P3	AP3-T1	AP3-T2
Sample Bioinformatics ID	21BP096	21BP121	21BP122	21BP109	21BP110	21BP111	21BP118	21BP119	21BP120	21BP129	21BP130	21BP131	21BP217	21BP218	21BP123	21BP124	21BP125	21BP112	21BP113	21BP114	21BP145	21BP146	21BP147	21BP132	21BP133	21BP134	21BP219	21BP220	21BP126	21BP127	21BP128	21BP115	21BP116	21BP117	21BP148	21BP149	21BP150	21BP135	21BP136	21BP137	21BP221	21BP222
Bioproject	PRJNA1025014	PRJNA1025014	PRJNA1025014	PRJNA1025014	PRJNA1025014	PRJNA1025014	PRJNA1025014	PRJNA1025014	PRJNA1025014	PRJNA1025014	PRJNA1025014	PRJNA1025014	PRJNA1025014	PRJNA1025014	PRJNA1025014	PRJNA1025014	PRJNA1025014	PRJNA1025014	PRJNA1025014	PRJNA1025014	PRJNA1025014	PRJNA1025014	PRJNA1025014	PRJNA1025014	PRJNA1025014	PRJNA1025014	PRJNA1025014	PRJNA1025014	PRJNA1025014	PRJNA1025014	PRJNA1025014	PRJNA1025014	PRJNA1025014	PRJNA1025014	PRJNA1025014	PRJNA1025014	PRJNA1025014	PRJNA1025014	PRJNA1025014	PRJNA1025014	PRJNA1025014	PRJNA1025014
SRA accession	SAMN37709248	SAMN37709249	SAMN37709250	SAMN37709251	SAMN37709252	SAMN37709253	SAMN37709254	SAMN37709255	SAMN37709256	SAMN37709257	SAMN37709258	SAMN37709259	SAMN37709260	SAMN37709261	SAMN37709262	SAMN37709263	SAMN37709264	SAMN37709265	SAMN37709266	SAMN37709267	SAMN37709268	SAMN37709269	SAMN37709270	SAMN37709271	SAMN37709272	SAMN37709273	SAMN37709274	SAMN37709275	SAMN37709276	SAMN37709277	SAMN37709278	SAMN37709279	SAMN37709280	SAMN37709281	SAMN37709282	SAMN37709283	SAMN37709284	SAMN37709285	SAMN37709286	SAMN37709287	SAMN37709288	SAMN37709289
Known Plant Viruses	Creston Valley Site 1														Creston Valley Site 2														Creston Valley Site 3
	Bee Bread			Forager			Hive			Pollen			Plant tissue		Bee Bread			Forager			Hive			Pollen			Plant tissue		Bee Bread			Forager			Hive			Pollen			Plant tissue
	1	2	3	1	2	3	1	2	3	1	2	3	1	2	1	2	3	1	2	3	1	2	3	1	2	3	1	2	1	2	3	1	2	3	1	2	3	1	2	3	1	2
Alfalfa mosaic virus										3														9					2
Apple chlorotic leaf spot virus													73268	224237													15848	6810													63686	131108
Apple hammerhead viroid-like circular RNA	4	0	10		1	4980		0		159	33	24	659	20563	4	4	11	0	0	3	0			12	15	44	1889		5	98	137	1190	2191	11622	0			23	48	142	15893	37929
Apple mosaic virus	13		17			316				35		40														9
Apple rubbery wood virus 2													751
Apple stem grooving virus												5	183617
Apple stem pitting virus (+Apricot latent + Apple green crinkle)													6581	100153													3124	91													43381	41777
Blueberry shock virus																												0
Brassica campestris chrysovirus 1			14
Brome mosaic virus			75									39
Carrot cryptic virus														0
Cherry virus A	9187	904	1112	457471	77763	5839	74523	112807	29576	9330	11074	4650	5	143	7329	7798	10634	55444	36957	11360	48089	30040	61082	21678	5223	11951		3	4766	13264	1604	87542	10886	9849	18768	16784	40	10822	20967	14203	96	118
Cherry virus F															1											0			0	1								1	4	6
Citrus concave gum-associated virus	37			10845		8997		23757		46	30	99	15707	11814						141255					52	39	2858	14667											24
Citrus virus A										30	17						5						25	3	4	3					3									76
Cocksfoot mottle virus																																								0
Grapevine associated ilarvirus																													188
Grapevine virga-like virus																																									2
Peach chlorotic leaf spot virus																																										0
Peach latent mosaic viroid	1		0							8		0												4	0						3							1
Prune dwarf virus	265294	30555	55084	55567	457844	64399	379789	456160	432067	164227	275011	306623	31	261	119852	191358	224358	493392	576379	265276	382440	437820	435132	309801	142785	255449	22	43	39797	137227	69507	716166	688731	151743	215621	139292	64278	295654	300304	210366	96	97
Prunus necrotic ringspot virus	42861	1232	7555	230173	3319	17046	68759	130836		147369	144528	28743	50	16	38375	8565	24621	66018	101648	13369	20374	14340	23567	166625	21597	93461		15	26020	86843	13397	172777	100253	22418	60264	42392	109925	144402	215561	73644	78	163
Prunus virus F	26		27	14700		7146		12561		213	81	513			816	401	1139	9395	9118		2749	3048	2911	1100	565	1168			35	276	201	22328			9342	3897	4165	1277	1645	619
Strawberry latent ringspot virus																															8
Turnip vein-clearing virus																									14
UNVERIFIED: Apple flat limb virus													56
White clover cryptic virus 1			4
White clover cryptic virus 2			1						626
Total mapped reads	317448	32693	63918	837799	553242	291887	635778	944754	844663	321433	430805	340743	697900	1545517	166378	208133	260787	954640	836178	494138	501939	527977	540396	499258	170261	362140	132793	189308	70814	237718	84898	1189084	1236788	314797	418159	263953	354463	452196	538592	299111	768479	1342092
Total sequenced reads	16427964	11366217	11126122	14451067	12541886	6100219	16348454	18358447	15062267	15838628	17353847	17581504	7983487	10226707	12312979	13690060	17153311	17655779	17119497	9119097	13669505	13296795	18316303	17979444	18505187	20556136	1543236	5530950	14873729	15099197	15530216	17991578	17288864	9077170	16316376	18924456	16974044	16558004	18010041	21326522	4020830	8914307
Total sequenced reads/1,000,000	16.428	11.3662	11.1261	14.4511	12.5419	6.10022	16.3485	18.3584	15.0623	15.8386	17.3538	17.5815	7.98349	10.2267	12.313	13.6901	17.1533	17.6558	17.1195	9.1191	13.6695	13.2968	18.3163	17.9794	18.5052	20.5561	1.54324	5.53095	14.8737	15.0992	15.5302	17.9916	17.2889	9.07717	16.3164	18.9245	16.974	16.558	18.01	21.3265	4.02083	8.91431

## Sheet: VRPM
Sample ID	AP1-B1	AP1-B2	AP1-B3	AP1-F1	AP1-F2	AP1-F3	AP1-H1	AP1-H2	AP1-H3	AP1-P1	AP1-P2	AP1-P3	AP1-T1	AP1-T2	AP2-B1	AP2-B2	AP2-B3	AP2-F1	AP2-F2	AP2-F3	AP2-H1	AP2-H2	AP2-H3	AP2-P1	AP2-P2	AP2-P3	AP2-T1	AP2-T2	AP3-B1	AP3-B2	AP3-B3	AP3-F1	AP3-F2	AP3-F3	AP3-H1	AP3-H2	AP3-H3	AP3-P1	AP3-P2	AP3-P3	AP3-T1	AP3-T2	ONKB1-AP-1B	ONKB1-AP-2B	ONKB1-AP-3B	ONKB1-AP-1F	ONKB1-AP-2F	ONKB1-AP-3F	ONKB1-AP-1H
Sample Bioinformatics ID	21BP096	21BP121	21BP122	21BP109	21BP110	21BP111	21BP118	21BP119	21BP120	21BP129	21BP130	21BP131	21BP217	21BP218	21BP123	21BP124	21BP125	21BP112	21BP113	21BP114	21BP145	21BP146	21BP147	21BP132	21BP133	21BP134	21BP219	21BP220	21BP126	21BP127	21BP128	21BP115	21BP116	21BP117	21BP148	21BP149	21BP150	21BP135	21BP136	21BP137	21BP221	21BP222	21BP091	21BP092	21BP093	21BP097	21BP098	21BP099	21BP103
Bioproject	PRJNA1025014	PRJNA1025014	PRJNA1025014	PRJNA1025014	PRJNA1025014	PRJNA1025014	PRJNA1025014	PRJNA1025014	PRJNA1025014	PRJNA1025014	PRJNA1025014	PRJNA1025014	PRJNA1025014	PRJNA1025014	PRJNA1025014	PRJNA1025014	PRJNA1025014	PRJNA1025014	PRJNA1025014	PRJNA1025014	PRJNA1025014	PRJNA1025014	PRJNA1025014	PRJNA1025014	PRJNA1025014	PRJNA1025014	PRJNA1025014	PRJNA1025014	PRJNA1025014	PRJNA1025014	PRJNA1025014	PRJNA1025014	PRJNA1025014	PRJNA1025014	PRJNA1025014	PRJNA1025014	PRJNA1025014	PRJNA1025014	PRJNA1025014	PRJNA1025014	PRJNA1025014	PRJNA1025014
SRA accession	SAMN37709248	SAMN37709249	SAMN37709250	SAMN37709251	SAMN37709252	SAMN37709253	SAMN37709254	SAMN37709255	SAMN37709256	SAMN37709257	SAMN37709258	SAMN37709259	SAMN37709260	SAMN37709261	SAMN37709262	SAMN37709263	SAMN37709264	SAMN37709265	SAMN37709266	SAMN37709267	SAMN37709268	SAMN37709269	SAMN37709270	SAMN37709271	SAMN37709272	SAMN37709273	SAMN37709274	SAMN37709275	SAMN37709276	SAMN37709277	SAMN37709278	SAMN37709279	SAMN37709280	SAMN37709281	SAMN37709282	SAMN37709283	SAMN37709284	SAMN37709285	SAMN37709286	SAMN37709287	SAMN37709288	SAMN37709289
Known Plant Viruses	Creston Valley Site 1														Creston Valley Site 2														Creston Valley Site 3														Kinburn
	Bee Bread			Forager			Hive			Pollen			Plant tissue		Bee Bread			Forager			Hive			Pollen			Plant tissue		Bee Bread			Forager			Hive			Pollen			Plant tissue		Bee Bread			Forager			Hive
	1	2	3	1	2	3	1	2	3	1	2	3	1	2	1	2	3	1	2	3	1	2	3	1	2	3	1	2	1	2	3	1	2	3	1	2	3	1	2	3	1	2	1	2	3	1	2	3	1
Alfalfa mosaic virus										3														9					2
Apple chlorotic leaf spot virus													73268	224237													15848	6810													63686	131108
Apple hammerhead viroid-like circular RNA	4	0	10		1	4980		0		159	33	24	659	20563	4	4	11	0	0	3	0			12	15	44	1889		5	98	137	1190	2191	11622	0			23	48	142	15893	37929	17	30	0
Apple mosaic virus	13		17			316				35		40														9																	0		1
Apple rubbery wood virus 2													751
Apple stem grooving virus												5	183617																															47
Apple stem pitting virus (+Apricot latent + Apple green crinkle)													6581	100153													3124	91													43381	41777
Blueberry latent virus
Blueberry shock virus																												0
Brassica campestris chrysovirus 1			14
Brome mosaic virus			75									39
Carrot cryptic virus														0
Cherry virus A	9187	904	1112	457471	77763	5839	74523	112807	29576	9330	11074	4650	5	143	7329	7798	10634	55444	36957	11360	48089	30040	61082	21678	5223	11951		3	4766	13264	1604	87542	10886	9849	18768	16784	40	10822	20967	14203	96	118
Cherry virus F															1											0			0	1								1	4	6
Citrus concave gum-associated virus	37			10845		8997		23757		46	30	99	15707	11814						141255					52	39	2858	14667											24
Citrus virus A										30	17						5						25	3	4	3					3									76
Cocksfoot mottle virus																																								0
Grapevine associated ilarvirus																													188
Grapevine virga-like virus																																									2
Lucerne transient streak virus satellite RNA																																													1
Peach chlorotic leaf spot virus																																										0
Peach latent mosaic viroid	1		0							8		0												4	0						3							1
Prune dwarf virus	265294	30555	55084	55567	457844	64399	379789	456160	432067	164227	275011	306623	31	261	119852	191358	224358	493392	576379	265276	382440	437820	435132	309801	142785	255449	22	43	39797	137227	69507	716166	688731	151743	215621	139292	64278	295654	300304	210366	96	97	36		195
Prunus necrotic ringspot virus	42861	1232	7555	230173	3319	17046	68759	130836		147369	144528	28743	50	16	38375	8565	24621	66018	101648	13369	20374	14340	23567	166625	21597	93461		15	26020	86843	13397	172777	100253	22418	60264	42392	109925	144402	215561	73644	78	163	14556	6685	1127		2171	52912
Prunus virus F	26		27	14700		7146		12561		213	81	513			816	401	1139	9395	9118		2749	3048	2911	1100	565	1168			35	276	201	22328			9342	3897	4165	1277	1645	619
Raphanus sativus cryptic virus 3
Strawberry latent ringspot virus																															8
Turnip vein-clearing virus																									14
UNVERIFIED: Apple flat limb virus													56
White clover cryptic virus 1			4
White clover cryptic virus 2			1						626
White clover mosaic virus																												0
Reads ^
Gene length (kbp)
Known Plant Viruses	Gene length (kbp)
Alfalfa mosaic virus	8.274	8.274	8.274	8.274	8.274	8.274	8.274	8.274	8.274	8.274	8.274	8.274	8.274	8.274	8.274	8.274	8.274	8.274	8.274	8.274	8.274	8.274	8.274	8.274	8.274	8.274	8.274	8.274	8.274	8.274	8.274	8.274	8.274	8.274	8.274	8.274	8.274	8.274	8.274	8.274	8.274	8.274	8.274	8.274	8.274	8.274	8.274	8.274	8.274
Apple chlorotic leaf spot virus	7.555	7.555	7.555	7.555	7.555	7.555	7.555	7.555	7.555	7.555	7.555	7.555	7.555	7.555	7.555	7.555	7.555	7.555	7.555	7.555	7.555	7.555	7.555	7.555	7.555	7.555	7.555	7.555	7.555	7.555	7.555	7.555	7.555	7.555	7.555	7.555	7.555	7.555	7.555	7.555	7.555	7.555	7.555	7.555	7.555	7.555	7.555	7.555	7.555
Apple hammerhead viroid-like circular RNA	0.434	0.434	0.434	0.434	0.434	0.434	0.434	0.434	0.434	0.434	0.434	0.434	0.434	0.434	0.434	0.434	0.434	0.434	0.434	0.434	0.434	0.434	0.434	0.434	0.434	0.434	0.434	0.434	0.434	0.434	0.434	0.434	0.434	0.434	0.434	0.434	0.434	0.434	0.434	0.434	0.434	0.434	0.434	0.434	0.434	0.434	0.434	0.434	0.434
Apple mosaic virus	8.511	8.511	8.511	8.511	8.511	8.511	8.511	8.511	8.511	8.511	8.511	8.511	8.511	8.511	8.511	8.511	8.511	8.511	8.511	8.511	8.511	8.511	8.511	8.511	8.511	8.511	8.511	8.511	8.511	8.511	8.511	8.511	8.511	8.511	8.511	8.511	8.511	8.511	8.511	8.511	8.511	8.511	8.511	8.511	8.511	8.511	8.511	8.511	8.511
Apple rubbery wood virus 2	10.459	10.459	10.459	10.459	10.459	10.459	10.459	10.459	10.459	10.459	10.459	10.459	10.459	10.459	10.459	10.459	10.459	10.459	10.459	10.459	10.459	10.459	10.459	10.459	10.459	10.459	10.459	10.459	10.459	10.459	10.459	10.459	10.459	10.459	10.459	10.459	10.459	10.459	10.459	10.459	10.459	10.459	10.459	10.459	10.459	10.459	10.459	10.459	10.459
Apple stem grooving virus	6.495	6.495	6.495	6.495	6.495	6.495	6.495	6.495	6.495	6.495	6.495	6.495	6.495	6.495	6.495	6.495	6.495	6.495	6.495	6.495	6.495	6.495	6.495	6.495	6.495	6.495	6.495	6.495	6.495	6.495	6.495	6.495	6.495	6.495	6.495	6.495	6.495	6.495	6.495	6.495	6.495	6.495	6.495	6.495	6.495	6.495	6.495	6.495	6.495
Apple stem pitting virus (+Apricot latent + Apple green crinkle)	9.332	9.332	9.332	9.332	9.332	9.332	9.332	9.332	9.332	9.332	9.332	9.332	9.332	9.332	9.332	9.332	9.332	9.332	9.332	9.332	9.332	9.332	9.332	9.332	9.332	9.332	9.332	9.332	9.332	9.332	9.332	9.332	9.332	9.332	9.332	9.332	9.332	9.332	9.332	9.332	9.332	9.332	9.332	9.332	9.332	9.332	9.332	9.332	9.332
Blueberry latent virus	3.431	3.431	3.431	3.431	3.431	3.431	3.431	3.431	3.431	3.431	3.431	3.431	3.431	3.431	3.431	3.431	3.431	3.431	3.431	3.431	3.431	3.431	3.431	3.431	3.431	3.431	3.431	3.431	3.431	3.431	3.431	3.431	3.431	3.431	3.431	3.431	3.431	3.431	3.431	3.431	3.431	3.431	3.431	3.431	3.431	3.431	3.431	3.431	3.431
Blueberry shock virus	7.989	7.989	7.989	7.989	7.989	7.989	7.989	7.989	7.989	7.989	7.989	7.989	7.989	7.989	7.989	7.989	7.989	7.989	7.989	7.989	7.989	7.989	7.989	7.989	7.989	7.989	7.989	7.989	7.989	7.989	7.989	7.989	7.989	7.989	7.989	7.989	7.989	7.989	7.989	7.989	7.989	7.989	7.989	7.989	7.989	7.989	7.989	7.989	7.989
Brassica campestris chrysovirus 1	10.543	10.543	10.543	10.543	10.543	10.543	10.543	10.543	10.543	10.543	10.543	10.543	10.543	10.543	10.543	10.543	10.543	10.543	10.543	10.543	10.543	10.543	10.543	10.543	10.543	10.543	10.543	10.543	10.543	10.543	10.543	10.543	10.543	10.543	10.543	10.543	10.543	10.543	10.543	10.543	10.543	10.543	10.543	10.543	10.543	10.543	10.543	10.543	10.543
Brome mosaic virus	8.21	8.21	8.21	8.21	8.21	8.21	8.21	8.21	8.21	8.21	8.21	8.21	8.21	8.21	8.21	8.21	8.21	8.21	8.21	8.21	8.21	8.21	8.21	8.21	8.21	8.21	8.21	8.21	8.21	8.21	8.21	8.21	8.21	8.21	8.21	8.21	8.21	8.21	8.21	8.21	8.21	8.21	8.21	8.21	8.21	8.21	8.21	8.21	8.21
Carrot cryptic virus	3.747	3.747	3.747	3.747	3.747	3.747	3.747	3.747	3.747	3.747	3.747	3.747	3.747	3.747	3.747	3.747	3.747	3.747	3.747	3.747	3.747	3.747	3.747	3.747	3.747	3.747	3.747	3.747	3.747	3.747	3.747	3.747	3.747	3.747	3.747	3.747	3.747	3.747	3.747	3.747	3.747	3.747	3.747	3.747	3.747	3.747	3.747	3.747	3.747
Cherry virus A	7.383	7.383	7.383	7.383	7.383	7.383	7.383	7.383	7.383	7.383	7.383	7.383	7.383	7.383	7.383	7.383	7.383	7.383	7.383	7.383	7.383	7.383	7.383	7.383	7.383	7.383	7.383	7.383	7.383	7.383	7.383	7.383	7.383	7.383	7.383	7.383	7.383	7.383	7.383	7.383	7.383	7.383	7.383	7.383	7.383	7.383	7.383	7.383	7.383
Cherry virus F	10.07	10.07	10.07	10.07	10.07	10.07	10.07	10.07	10.07	10.07	10.07	10.07	10.07	10.07	10.07	10.07	10.07	10.07	10.07	10.07	10.07	10.07	10.07	10.07	10.07	10.07	10.07	10.07	10.07	10.07	10.07	10.07	10.07	10.07	10.07	10.07	10.07	10.07	10.07	10.07	10.07	10.07	10.07	10.07	10.07	10.07	10.07	10.07	10.07
Citrus concave gum-associated virus	9.384	9.384	9.384	9.384	9.384	9.384	9.384	9.384	9.384	9.384	9.384	9.384	9.384	9.384	9.384	9.384	9.384	9.384	9.384	9.384	9.384	9.384	9.384	9.384	9.384	9.384	9.384	9.384	9.384	9.384	9.384	9.384	9.384	9.384	9.384	9.384	9.384	9.384	9.384	9.384	9.384	9.384	9.384	9.384	9.384	9.384	9.384	9.384	9.384
Citrus virus A	9.431	9.431	9.431	9.431	9.431	9.431	9.431	9.431	9.431	9.431	9.431	9.431	9.431	9.431	9.431	9.431	9.431	9.431	9.431	9.431	9.431	9.431	9.431	9.431	9.431	9.431	9.431	9.431	9.431	9.431	9.431	9.431	9.431	9.431	9.431	9.431	9.431	9.431	9.431	9.431	9.431	9.431	9.431	9.431	9.431	9.431	9.431	9.431	9.431
Cocksfoot mottle virus	4.082	4.082	4.082	4.082	4.082	4.082	4.082	4.082	4.082	4.082	4.082	4.082	4.082	4.082	4.082	4.082	4.082	4.082	4.082	4.082	4.082	4.082	4.082	4.082	4.082	4.082	4.082	4.082	4.082	4.082	4.082	4.082	4.082	4.082	4.082	4.082	4.082	4.082	4.082	4.082	4.082	4.082	4.082	4.082	4.082	4.082	4.082	4.082	4.082
Grapevine associated ilarvirus	8.511	8.511	8.511	8.511	8.511	8.511	8.511	8.511	8.511	8.511	8.511	8.511	8.511	8.511	8.511	8.511	8.511	8.511	8.511	8.511	8.511	8.511	8.511	8.511	8.511	8.511	8.511	8.511	8.511	8.511	8.511	8.511	8.511	8.511	8.511	8.511	8.511	8.511	8.511	8.511	8.511	8.511	8.511	8.511	8.511	8.511	8.511	8.511	8.511
Grapevine virga-like virus	3.978	3.978	3.978	3.978	3.978	3.978	3.978	3.978	3.978	3.978	3.978	3.978	3.978	3.978	3.978	3.978	3.978	3.978	3.978	3.978	3.978	3.978	3.978	3.978	3.978	3.978	3.978	3.978	3.978	3.978	3.978	3.978	3.978	3.978	3.978	3.978	3.978	3.978	3.978	3.978	3.978	3.978	3.978	3.978	3.978	3.978	3.978	3.978	3.978
Lucerne transient streak virus satellite RNA	0.324	0.324	0.324	0.324	0.324	0.324	0.324	0.324	0.324	0.324	0.324	0.324	0.324	0.324	0.324	0.324	0.324	0.324	0.324	0.324	0.324	0.324	0.324	0.324	0.324	0.324	0.324	0.324	0.324	0.324	0.324	0.324	0.324	0.324	0.324	0.324	0.324	0.324	0.324	0.324	0.324	0.324	0.324	0.324	0.324	0.324	0.324	0.324	0.324
Peach chlorotic leaf spot virus	7.466	7.466	7.466	7.466	7.466	7.466	7.466	7.466	7.466	7.466	7.466	7.466	7.466	7.466	7.466	7.466	7.466	7.466	7.466	7.466	7.466	7.466	7.466	7.466	7.466	7.466	7.466	7.466	7.466	7.466	7.466	7.466	7.466	7.466	7.466	7.466	7.466	7.466	7.466	7.466	7.466	7.466	7.466	7.466	7.466	7.466	7.466	7.466	7.466
Peach latent mosaic viroid	0.337	0.337	0.337	0.337	0.337	0.337	0.337	0.337	0.337	0.337	0.337	0.337	0.337	0.337	0.337	0.337	0.337	0.337	0.337	0.337	0.337	0.337	0.337	0.337	0.337	0.337	0.337	0.337	0.337	0.337	0.337	0.337	0.337	0.337	0.337	0.337	0.337	0.337	0.337	0.337	0.337	0.337	0.337	0.337	0.337	0.337	0.337	0.337	0.337
Prune dwarf virus	8.096	8.096	8.096	8.096	8.096	8.096	8.096	8.096	8.096	8.096	8.096	8.096	8.096	8.096	8.096	8.096	8.096	8.096	8.096	8.096	8.096	8.096	8.096	8.096	8.096	8.096	8.096	8.096	8.096	8.096	8.096	8.096	8.096	8.096	8.096	8.096	8.096	8.096	8.096	8.096	8.096	8.096	8.096	8.096	8.096	8.096	8.096	8.096	8.096
Prunus necrotic ringspot virus	7.88	7.88	7.88	7.88	7.88	7.88	7.88	7.88	7.88	7.88	7.88	7.88	7.88	7.88	7.88	7.88	7.88	7.88	7.88	7.88	7.88	7.88	7.88	7.88	7.88	7.88	7.88	7.88	7.88	7.88	7.88	7.88	7.88	7.88	7.88	7.88	7.88	7.88	7.88	7.88	7.88	7.88	7.88	7.88	7.88	7.88	7.88	7.88	7.88
Prunus virus F	9.631	9.631	9.631	9.631	9.631	9.631	9.631	9.631	9.631	9.631	9.631	9.631	9.631	9.631	9.631	9.631	9.631	9.631	9.631	9.631	9.631	9.631	9.631	9.631	9.631	9.631	9.631	9.631	9.631	9.631	9.631	9.631	9.631	9.631	9.631	9.631	9.631	9.631	9.631	9.631	9.631	9.631	9.631	9.631	9.631	9.631	9.631	9.631	9.631
Raphanus sativus cryptic virus 3	3.19	3.19	3.19	3.19	3.19	3.19	3.19	3.19	3.19	3.19	3.19	3.19	3.19	3.19	3.19	3.19	3.19	3.19	3.19	3.19	3.19	3.19	3.19	3.19	3.19	3.19	3.19	3.19	3.19	3.19	3.19	3.19	3.19	3.19	3.19	3.19	3.19	3.19	3.19	3.19	3.19	3.19	3.19	3.19	3.19	3.19	3.19	3.19	3.19
Strawberry latent ringspot virus	11.338	11.338	11.338	11.338	11.338	11.338	11.338	11.338	11.338	11.338	11.338	11.338	11.338	11.338	11.338	11.338	11.338	11.338	11.338	11.338	11.338	11.338	11.338	11.338	11.338	11.338	11.338	11.338	11.338	11.338	11.338	11.338	11.338	11.338	11.338	11.338	11.338	11.338	11.338	11.338	11.338	11.338	11.338	11.338	11.338	11.338	11.338	11.338	11.338
Turnip vein-clearing virus	6.311	6.311	6.311	6.311	6.311	6.311	6.311	6.311	6.311	6.311	6.311	6.311	6.311	6.311	6.311	6.311	6.311	6.311	6.311	6.311	6.311	6.311	6.311	6.311	6.311	6.311	6.311	6.311	6.311	6.311	6.311	6.311	6.311	6.311	6.311	6.311	6.311	6.311	6.311	6.311	6.311	6.311	6.311	6.311	6.311	6.311	6.311	6.311	6.311
UNVERIFIED: Apple flat limb virus	10.507	10.507	10.507	10.507	10.507	10.507	10.507	10.507	10.507	10.507	10.507	10.507	10.507	10.507	10.507	10.507	10.507	10.507	10.507	10.507	10.507	10.507	10.507	10.507	10.507	10.507	10.507	10.507	10.507	10.507	10.507	10.507	10.507	10.507	10.507	10.507	10.507	10.507	10.507	10.507	10.507	10.507	10.507	10.507	10.507	10.507	10.507	10.507	10.507
White clover cryptic virus 1	3.663	3.663	3.663	3.663	3.663	3.663	3.663	3.663	3.663	3.663	3.663	3.663	3.663	3.663	3.663	3.663	3.663	3.663	3.663	3.663	3.663	3.663	3.663	3.663	3.663	3.663	3.663	3.663	3.663	3.663	3.663	3.663	3.663	3.663	3.663	3.663	3.663	3.663	3.663	3.663	3.663	3.663	3.663	3.663	3.663	3.663	3.663	3.663	3.663
White clover cryptic virus 2	4.783	4.783	4.783	4.783	4.783	4.783	4.783	4.783	4.783	4.783	4.783	4.783	4.783	4.783	4.783	4.783	4.783	4.783	4.783	4.783	4.783	4.783	4.783	4.783	4.783	4.783	4.783	4.783	4.783	4.783	4.783	4.783	4.783	4.783	4.783	4.783	4.783	4.783	4.783	4.783	4.783	4.783	4.783	4.783	4.783	4.783	4.783	4.783	4.783
White clover mosaic virus	5.845	5.845	5.845	5.845	5.845	5.845	5.845	5.845	5.845	5.845	5.845	5.845	5.845	5.845	5.845	5.845	5.845	5.845	5.845	5.845	5.845	5.845	5.845	5.845	5.845	5.845	5.845	5.845	5.845	5.845	5.845	5.845	5.845	5.845	5.845	5.845	5.845	5.845	5.845	5.845	5.845	5.845	5.845	5.845	5.845	5.845	5.845	5.845	5.845
RPK (reads per kilobase)
Known Plant Viruses	RPK
Alfalfa mosaic virus										0.362582														1.08774					0.241721
Apple chlorotic leaf spot virus													9697.95	29680.6													2097.68	901.39													8429.65	17353.8
Apple hammerhead viroid-like circular RNA	9.21659	0	23.0415		2.30415	11474.7				366.359	76.0369	55.2995	1518.43	47380.2	9.21659	9.21659	25.3456			6.91244				27.6498	34.5622	101.382	4352.53		11.5207	225.806	315.668	2741.94	5048.39	26778.8				52.9954	110.599	327.189	36619.8	87394	39.1705	69.1244
Apple mosaic virus	1.52744		1.99742			37.1284				4.11233		4.6998														1.05746																			0.117495
Apple rubbery wood virus 2													71.8042
Apple stem grooving virus												0.769823	28270.5																															7.23634
Apple stem pitting virus (+Apricot latent + Apple green crinkle)													705.208	10732.2													334.762	9.75139													4648.63	4476.75
Blueberry latent virus
Blueberry shock virus
Brassica campestris chrysovirus 1			1.3279
Brome mosaic virus			9.1352									4.7503
Carrot cryptic virus
Cherry virus A	1244.35	122.443	150.616	61962.8	10532.7	790.871	10093.9	15279.3	4005.96	1263.71	1499.93	629.825	0.677231	19.3688	992.686	1056.21	1440.34	7509.68	5005.69	1538.67	6513.48	4068.81	8273.33	2936.2	707.436	1618.72		0.406339	645.537	1796.56	217.256	11857.2	1474.47	1334.01	2542.06	2273.33	5.41785	1465.8	2839.9	1923.74	13.0028	15.9827
Cherry virus F															0.0993049															0.0993049								0.0993049	0.397219	0.595829
Citrus concave gum-associated virus	3.94288			1155.69		958.76		2531.65		4.90196	3.19693	10.5499	1673.81	1258.95						15052.7					5.54135	4.15601	304.561	1562.98											2.55754
Citrus virus A										3.181	1.80257						0.530166						2.65083	0.3181	0.424133	0.3181					0.3181									8.05853
Cocksfoot mottle virus
Grapevine associated ilarvirus																													22.0891
Grapevine virga-like virus																																									0.502765
Lucerne transient streak virus satellite RNA																																													3.08642
Peach chlorotic leaf spot virus
Peach latent mosaic viroid	2.96736									23.7389														11.8694							8.90208							2.96736
Prune dwarf virus	32768.5	3774.09	6803.85	6863.51	56551.9	7954.42	46910.7	56343.9	53368	20285	33968.8	37873.4	3.82905	32.2381	14803.9	23636.1	27712.2	60942.7	71193.1	32766.3	47238.1	54078.6	53746.5	38265.9	17636.5	31552.5	2.71739	5.31126	4915.64	16950	8585.35	88459.2	85070.5	18743	26633	17205	7939.48	36518.5	37092.9	25983.9	11.8577	11.9812	4.44664		24.086
Prunus necrotic ringspot virus	5439.21	156.345	958.756	29209.8	421.193	2163.2	8725.76	16603.6		18701.6	18341.1	3647.59	6.34518	2.03046	4869.92	1086.93	3124.49	8377.92	12899.5	1696.57	2585.53	1819.8	2990.74	21145.3	2740.74	11860.5		1.90355	3302.03	11020.7	1700.13	21926	12722.5	2844.92	7647.72	5379.7	13949.9	18325.1	27355.5	9345.69	9.89848	20.6853	1847.21	848.35	143.02		275.508	6714.72
Prunus virus F	2.69962		2.80345	1526.32		741.979		1304.23		22.1161	8.41034	53.2655			84.7264	41.6364	118.264	975.496	946.735		285.432	316.478	302.253	114.215	58.6647	121.275			3.6341	28.6575	20.8701	2318.35			969.993	404.631	432.458	132.593	170.803	64.2716
Raphanus sativus cryptic virus 3
Strawberry latent ringspot virus																															0.705592
Turnip vein-clearing virus																									2.21835
UNVERIFIED: Apple flat limb virus													5.32978
White clover cryptic virus 1			1.092
White clover cryptic virus 2			0.209074						130.88
White clover mosaic virus
Total sequenced reads/1,000,000	16.428	11.3662	11.1261	14.4511	12.5419	6.10022	16.3485	18.3584	15.0623	15.8386	17.3538	17.5815	7.98349	10.2267	12.313	13.6901	17.1533	17.6558	17.1195	9.1191	13.6695	13.2968	18.3163	17.9794	18.5052	20.5561	1.54324	5.53095	14.8737	15.0992	15.5302	17.9916	17.2889	9.07717	16.3164	18.9245	16.974	16.558	18.01	21.3265	4.02083	8.91431	21.6409	18.7583	12.9745	4.2133	4.2133	10.4313	4.81733
TPM (transcripts per million)
Known Plant Viruses	RPK
Alfalfa mosaic virus										0.0228922														0.0686767					0.0152615
Apple chlorotic leaf spot virus													612.297	1873.94													132.441	56.9109													532.221	1095.66
Apple hammerhead viroid-like circular RNA	0.561031		2.07093		0.183716	1881.02				23.1308	4.80072	3.49143	95.869	2991.43	0.581906	0.581906	1.60024			0.436429				1.74572	2.18215	6.40096	274.805		0.727382	14.2567	19.9303	173.117	318.739	1690.73				3.34596	6.98287	20.6577	2312.06	5517.78	2.4731	4.36429
Apple mosaic virus	0.0929777		0.179525			6.08641				0.259639		0.29673														0.0667643																			0.00741826
Apple rubbery wood virus 2													4.53349
Apple stem grooving virus												0.0486041	1784.91																															0.456879
Apple stem pitting virus (+Apricot latent + Apple green crinkle)													44.5246	677.597													21.1358	0.615672													293.499	282.647
Blueberry latent virus
Blueberry shock virus
Brassica campestris chrysovirus 1			0.119349
Brome mosaic virus			0.821059									0.299919
Carrot cryptic virus
Cherry virus A	75.7455	10.7726	13.5372	4287.76	839.803	129.646	617.42	832.276	265.96	79.7868	94.7009	39.7651	0.0427582	1.22288	62.675	66.6857	90.9382	474.137	316.043	97.1467	411.24	256.891	522.351	185.383	44.6652	102.201		0.0256549	40.7571	113.429	13.7168	748.628	93.0932	84.2251	160.497	143.531	0.342066	92.5459	179.302	121.459	0.820958	1.00909
Cherry virus F															0.00626979															0.00626979								0.00626979	0.0250792	0.0376187
Citrus concave gum-associated virus	0.24001			79.9727		157.168		137.901		0.309494	0.201844	0.666085	105.679	79.4861						950.382					0.349863	0.262397	19.229	98.6815											0.161475
Citrus virus A										0.200838	0.113808						0.033473						0.167365	0.0200838	0.0267784	0.0200838					0.0200838									0.50879
Cocksfoot mottle virus
Grapevine associated ilarvirus																													1.39463
Grapevine virga-like virus																																									0.031743
Lucerne transient streak virus satellite RNA																																													0.194867
Peach chlorotic leaf spot virus
Peach latent mosaic viroid	0.180629									1.4988														0.749398							0.562049							0.18735
Prune dwarf virus	1994.68	332.044	611.521	474.949	4509.04	1303.96	2869.43	3069.1	3543.16	1280.73	2144.68	2391.2	0.241754	2.03541	934.668	1492.31	1749.66	3847.73	4494.9	2068.76	2982.46	3414.35	3393.38	2415.99	1113.51	1992.12	0.171567	0.335336	310.358	1070.17	542.051	5585.03	5371.08	1183.37	1681.52	1086.27	501.273	2305.66	2341.93	1640.54	0.748657	0.756456	0.280747		1.52071
Prunus necrotic ringspot virus	331.095	13.7553	86.1717	2021.29	33.5829	354.61	533.736	904.409		1180.76	1158	230.297	0.400614	0.128197	307.471	68.6252	197.27	528.955	814.432	107.116	163.242	114.896	188.825	1335.05	173.041	748.836		0.120184	208.48	695.811	107.341	1384.34	803.255	179.619	482.852	339.657	880.75	1156.99	1727.14	590.056	0.624958	1.306	116.627	53.5621	9.02984		17.3947	423.946
Prunus virus F	0.164331		0.25197	105.62		121.632		71.0423		1.39634	0.531002	3.36301			5.34935	2.62879	7.4668	61.5897	59.7738		18.0213	19.9814	19.0833	7.21114	3.7039	7.65692			0.229445	1.80934	1.31767	146.373			61.2422	25.5471	27.304	8.37147	10.7839	4.0579
Raphanus sativus cryptic virus 3
Strawberry latent ringspot virus																															0.0445488
Turnip vein-clearing virus																									0.140059
UNVERIFIED: Apple flat limb virus													0.336505
White clover cryptic virus 1			0.0981475
White clover cryptic virus 2			0.0187913						8.68928
White clover mosaic virus
Average TPM	300.345	118.857	71.4789	1393.92	1345.65	564.875	1340.19	1002.95	1272.6	256.809	486.146	296.604	264.883	803.691	218.459	326.166	341.161	1228.1	1421.29	644.768	893.742	951.529	824.762	493.276	167.203	357.196	89.5565	26.1149	80.2801	315.913	85.6229	1607.5	1646.54	784.485	596.529	398.751	352.417	509.587	609.474	339.617	448.572	1149.86	39.7935	19.4611	2.68821	0	17.3947	423.946	#DIV/0!
Site indication	B1	B2	B3	F1	F2	F3	H1	H2	H3	P1	P2	P3	T1	T2	B1	B2	B3	F1	F2	F3	H1	H2	H3	P1	P2	P3	T1	T2	B1	B2	B3	F1	F2	F3	H1	H2	H3	P1	P2	P3	T1	T2	B1	B2	B3	F1	F2	F3	H1
Average TPM by Sample Type per Site			163.56			1101.48			1205.25			346.52		534.287			295.262			1098.05			890.011			339.225		57.8357			160.605			1346.17			449.232			486.226		799.216			20.6476			147.114
Sample type	Average TPM
Bee bread	178.665
Forager	871.842
Hive	#DIV/0!
Pollen	293.812
Plant tissue	409.699
In BC
Sample type	Average TPM
Bee bread	155.084
forager	1181.9
hive	848.164
pollen	390.657
plant tissue	463.78
In ON
Sample type	Average TPM
Bee bread	136.949
forager	406.75
hive	#DIV/0!
pollen	3.27559
plant tissue	328.577
[truncated: 23 more columns]

## Sheet: Accession number
Sample ID	AP1-B1	AP1-B2	AP1-B3	AP1-F1	AP1-F2	AP1-F3	AP1-H1	AP1-H2	AP1-H3	AP1-P1	AP1-P2	AP1-P3	AP1-T1	AP1-T2	AP2-B1	AP2-B2	AP2-B3	AP2-F1	AP2-F2	AP2-F3	AP2-H1	AP2-H2	AP2-H3	AP2-P1	AP2-P2	AP2-P3	AP2-T1	AP2-T2	AP3-B1	AP3-B2	AP3-B3	AP3-F1	AP3-F2	AP3-F3	AP3-H1	AP3-H2	AP3-H3	AP3-P1	AP3-P2	AP3-P3	AP3-T1	AP3-T2
Sample Bioinformatics ID	21BP096	21BP121	21BP122	21BP109	21BP110	21BP111	21BP118	21BP119	21BP120	21BP129	21BP130	21BP131	21BP217	21BP218	21BP123	21BP124	21BP125	21BP112	21BP113	21BP114	21BP145	21BP146	21BP147	21BP132	21BP133	21BP134	21BP219	21BP220	21BP126	21BP127	21BP128	21BP115	21BP116	21BP117	21BP148	21BP149	21BP150	21BP135	21BP136	21BP137	21BP221	21BP222
Bioproject	PRJNA1025014	PRJNA1025014	PRJNA1025014	PRJNA1025014	PRJNA1025014	PRJNA1025014	PRJNA1025014	PRJNA1025014	PRJNA1025014	PRJNA1025014	PRJNA1025014	PRJNA1025014	PRJNA1025014	PRJNA1025014	PRJNA1025014	PRJNA1025014	PRJNA1025014	PRJNA1025014	PRJNA1025014	PRJNA1025014	PRJNA1025014	PRJNA1025014	PRJNA1025014	PRJNA1025014	PRJNA1025014	PRJNA1025014	PRJNA1025014	PRJNA1025014	PRJNA1025014	PRJNA1025014	PRJNA1025014	PRJNA1025014	PRJNA1025014	PRJNA1025014	PRJNA1025014	PRJNA1025014	PRJNA1025014	PRJNA1025014	PRJNA1025014	PRJNA1025014	PRJNA1025014	PRJNA1025014
SRA accession	SAMN37709248	SAMN37709249	SAMN37709250	SAMN37709251	SAMN37709252	SAMN37709253	SAMN37709254	SAMN37709255	SAMN37709256	SAMN37709257	SAMN37709258	SAMN37709259	SAMN37709260	SAMN37709261	SAMN37709262	SAMN37709263	SAMN37709264	SAMN37709265	SAMN37709266	SAMN37709267	SAMN37709268	SAMN37709269	SAMN37709270	SAMN37709271	SAMN37709272	SAMN37709273	SAMN37709274	SAMN37709275	SAMN37709276	SAMN37709277	SAMN37709278	SAMN37709279	SAMN37709280	SAMN37709281	SAMN37709282	SAMN37709283	SAMN37709284	SAMN37709285	SAMN37709286	SAMN37709287	SAMN37709288	SAMN37709289
Known Plant Viruses	Creston Valley Site 1														Creston Valley Site 2														Creston Valley Site 3
	Bee Bread			Forager			Hive			Pollen			Plant tissue		Bee Bread			Forager			Hive			Pollen			Plant tissue		Bee Bread			Forager			Hive			Pollen			Plant tissue
	1	2	3	1	2	3	1	2	3	1	2	3	1	2	1	2	3	1	2	3	1	2	3	1	2	3	1	2	1	2	3	1	2	3	1	2	3	1	2	3	1	2
Alfalfa mosaic virus										HQ316637.1														FR715040.1					NC_002025
Apple chlorotic leaf spot virus													MZ126503	MZ126491													MZ126500	MZ126491													MZ126506	MZ126505
Apple hammerhead viroid-like circular RNA	MF402929.1	MF402929.1	MF402929.1		MF402929.1	MF402929.1		NC_028132		MF402929.1	MF402929.1	MF402929.1	MF402929.1	MF402929.1	MF402929.1	MF402929.1	MF402929.1	NC_028132	MF402929.1	MF402929.1	MF402929.1			MF402929.1	MF402929.1	MF402929.1	MF402929.1		MF402929.1	MF402929.1	MF402929.1	MF402929.1	MF402929.1	MF402929.1	MF402929.1			MF402929.1	MF402929.1	MF402929.1	MF402929.1	MF402929.1
Apple mosaic virus	(KY883320.1, KY883319.1, KY883318.1)		(KY883320.1, KY883318.1)			KY883320.1				(KY883320.1, KY883319.1, KY883318.1)		(KY883320.1, KY883319.1, KY883318.1)														(KY883320.1, KY883319.1, KY883318.1)
Apple rubbery wood virus 2													(MF062140.1, MF062142.1)
Apple stem grooving virus												MZ126541	MZ126541
Apple stem pitting virus (+Apricot latent + Apple green crinkle)													MZ148071.1	MZ148061.1													MZ148071.1	KY490039													AB045371	MZ148061.1
Blueberry shock virus																												NC_022252
Brassica campestris chrysovirus 1			(NC_043661.1, NC_043659.1, NC_043660.1)
Brome mosaic virus			(NC_002028, NC_002027, NC_002026)									(NC_002028, NC_002027, NC_002026)
Carrot cryptic virus														(FJ550605, FJ550604)
Cherry virus A	NC_003689	NC_003689	NC_003689	NC_003689	NC_003689	NC_003689	NC_003689	NC_003689	NC_003689	NC_003689	NC_003689	NC_003689	NC_003689	NC_003689	NC_003689	NC_003689	NC_003689	NC_003689	NC_003689	NC_003689	NC_003689	NC_003689	NC_003689	NC_003689	NC_003689	NC_003689		NC_003689	NC_003689	NC_003689	NC_003689	NC_003689	NC_003689	NC_003689	NC_003689	NC_003689	NC_003689	NC_003689	NC_003689	NC_003689	NC_003689	NC_003689
Cherry virus F															MH998218											(MG925374.1, MG925375.1)			(MG925374.1, MG925375.1)	(MG925374.1, MG925375.1)								(MG925374.1, MG925375.1)	(MG925374.1, MG925375.1)	(MG925374.1, MG925375.1)
Citrus concave gum-associated virus	(MH038043.1, MH038042.1)			MH038043.1		MH038043.1		(MH038043.1, MH038042.1)		(MH038043.1, MH038042.1)	(MH038043.1, MH038042.1)	(MH038043.1, MH038042.1)	(MH038043.1, MH038042.1)	(MH038043.1, MH038042.1)						(MH038043.1, MH038042.1)					(MH038043.1, MH038042.1)	MH038043.1	(MH038043.1, MH038042.1)	(MH038043.1, MH038042.1)											MH038043.1
Citrus virus A										MG764566.1	(MZ220968.1, MZ220967)						MG764566.1						MG764566.1	MG764566.1	MZ220967	MG764566.1					MG764566.1									MG764566.1
Cocksfoot mottle virus																																								NC_002618
Grapevine associated ilarvirus																													(MN520744.1, MN520743.1, MN520742.1)
Grapevine virga-like virus																																									(MK257731.1, MK257732.1)
Peach chlorotic leaf spot virus																																										MH084695
Peach latent mosaic viroid	DQ680752		EF151292							DQ680752		DQ680752												DQ680752	DQ680744						DQ680709							DQ680709
Prune dwarf virus	(MZ221003.1, MZ220873.1)	(MZ220999.1, MZ220869.1, MZ220978.1)	(MZ221003.1, MZ220873.1)	(MZ221012.1, MZ220882.1)	(MZ220999.1, MZ220869.1, MZ220978.1)	(MZ221007.1, MZ220877.1)	MZ221007.1	MZ221007.1	MZ221007.1	(MZ220999.1, MZ220869.1, MZ220978.1)	(MZ221007.1, MZ220877.1, MZ220986.1)	(MZ220995.1, MZ220866.1, MZ220975.1)	(MZ221012.1, MZ220882.1)	MZ221012.1	(MZ221012.1, MZ220882.1, MZ220989.1)	(MZ220999.1, MZ220869.1, MZ220978.1)	(MZ220999.1, MZ220869.1, MZ220978.1)	MZ221007.1	(MZ220999.1, MZ220869.1, MZ220978.1)	(MZ220999.1, MZ220869.1)	MZ221007.1	(MZ221007.1, MZ220986.1)	(MZ220999.1, MZ220869.1)	(MZ220999.1, MZ220869.1, MZ220978.1)	(MZ220999.1, MZ220869.1, MZ220978.1)	(MZ220999.1, MZ220869.1, MZ220978.1)	MZ221007.1	(MZ221012.1, MZ220989.1)	(MZ221003.1, MZ220873.1)	(MZ220999.1, MZ220869.1, MZ220978.1)	(MZ220999.1, MZ220869.1, MZ220978.1)	(MZ220999.1, MZ220869.1, MZ220978.1)	(MZ220999.1, MZ220869.1, MZ220978.1)	(MZ220999.1, MZ220869.1, MZ220978.1)	MZ221007.1	MZ221007.1	(MZ221007.1, MZ220986.1)	(MZ220999.1, MZ220869.1, MZ220978.1)	(MZ220999.1, MZ220869.1, MZ220978.1)	(MZ220999.1, MZ220869.1, MZ220978.1)	(MZ220999.1, MZ220869.1)	MZ220999.1
Prunus necrotic ringspot virus	(MZ451061.1, MZ451043.1, MZ451028.1)	(MZ451061.1, MZ451043.1, MZ451028.1)	NC_004364	MZ451051.1	MZ451051.1	(MZ451061.1, MZ451043.1, MZ451028.1)	(MZ451061.1, MZ451043.1, MZ451028.1)	MZ451051.1		(MZ451061.1, MZ451043.1 , MZ451028.1)	(MZ451061.1, MZ451043.1, MZ451028.1)	(MZ451061.1, MZ451043.1, MZ451028.1)	(MZ451061.1, MZ451043.1, MZ451028.1)	MZ451051.1	(MZ451061.1, MZ451043.1, MZ451028.1)	(MZ451061.1, MZ451043.1, MZ451028.1)	(MZ451061.1, MZ451043.1, MZ451028.1)	(MZ451061.1, MZ451043.1)	(MZ451061.1, MZ451028.1)	(MZ451061.1, MZ451043.1, MZ451028.1)	MZ451051.1	MZ451051.1	(MZ451061.1, MZ451028.1)	(MZ451061.1, MZ451043.1, MZ451028.1)	MZ451051.1	(MZ451051.1, MZ451019.1)		(MZ451061.1, MZ451043.1, MZ451028.1)	(MZ451061.1, MZ451043.1, MZ451028.1)	(MZ451061.1, MZ451043.1, MZ451028.1)	MZ451051.1	(MZ451061.1, MZ451043.1, MZ451028.1)	MZ451056.1	MZ451051.1	(MZ451061.1, MZ451028.1)	MZ451051.1	MZ451056.1	(MZ451061.1, MZ451043.1, MZ451028.1)	(MZ451061.1, MZ451043.1, MZ451028.1)	(MZ451061.1, MZ451043.1, MZ451028.1)	MZ451051.1	MZ451061.1
Prunus virus F	KX269872		KX269872	(KX192392.1, KX192389.1)		MH998208.1		KX269872		KX269872	MZ291932.1	(MZ291931.1, MZ291930.1)			(MZ291934.1, MZ291935.1)	MZ291932.1	MZ291936.1	(KX269872, KX269866)	MZ291930.1		KX269872	(KX192392.1, KX192389.1)	(MZ291936.1, MZ291937.1)	MZ291930.1	(KX192392.1, KX192389.1)	MZ291936.1			KX269872	(MZ291936.1, MZ291937.1)	(MH998215.1, MH998208.1)	KX192392.1			KX269872	KX269872	MH998215.1	MZ291930.1	MH998208.1	(MH998215.1, MH998208.1)
Strawberry latent ringspot virus																															(NC_006965, NC_006964)
Turnip vein-clearing virus																									NC_001873
UNVERIFIED: Apple flat limb virus													MH134008.1
White clover cryptic virus 1			(NC_006276, NC_006275)
White clover cryptic virus 2			(NC_021095, NC_021094)						(NC_021095, NC_021094)
White clover mosaic virus																												NC_003820

## Sheet: Coverage
Sample ID	AP1-B1	AP1-B2	AP1-B3	AP1-F1	AP1-F2	AP1-F3	AP1-H1	AP1-H2	AP1-H3	AP1-P1	AP1-P2	AP1-P3	AP1-T1	AP1-T2	AP2-B1	AP2-B2	AP2-B3	AP2-F1	AP2-F2	AP2-F3	AP2-H1	AP2-H2	AP2-H3	AP2-P1	AP2-P2	AP2-P3	AP2-T1	AP2-T2	AP3-B1	AP3-B2	AP3-B3	AP3-F1	AP3-F2	AP3-F3	AP3-H1	AP3-H2	AP3-H3	AP3-P1	AP3-P2	AP3-P3	AP3-T1	AP3-T2
Sample Bioinformatics ID	21BP096	21BP121	21BP122	21BP109	21BP110	21BP111	21BP118	21BP119	21BP120	21BP129	21BP130	21BP131	21BP217	21BP218	21BP123	21BP124	21BP125	21BP112	21BP113	21BP114	21BP145	21BP146	21BP147	21BP132	21BP133	21BP134	21BP219	21BP220	21BP126	21BP127	21BP128	21BP115	21BP116	21BP117	21BP148	21BP149	21BP150	21BP135	21BP136	21BP137	21BP221	21BP222
Bioproject	PRJNA1025014	PRJNA1025014	PRJNA1025014	PRJNA1025014	PRJNA1025014	PRJNA1025014	PRJNA1025014	PRJNA1025014	PRJNA1025014	PRJNA1025014	PRJNA1025014	PRJNA1025014	PRJNA1025014	PRJNA1025014	PRJNA1025014	PRJNA1025014	PRJNA1025014	PRJNA1025014	PRJNA1025014	PRJNA1025014	PRJNA1025014	PRJNA1025014	PRJNA1025014	PRJNA1025014	PRJNA1025014	PRJNA1025014	PRJNA1025014	PRJNA1025014	PRJNA1025014	PRJNA1025014	PRJNA1025014	PRJNA1025014	PRJNA1025014	PRJNA1025014	PRJNA1025014	PRJNA1025014	PRJNA1025014	PRJNA1025014	PRJNA1025014	PRJNA1025014	PRJNA1025014	PRJNA1025014
SRA accession	SAMN37709248	SAMN37709249	SAMN37709250	SAMN37709251	SAMN37709252	SAMN37709253	SAMN37709254	SAMN37709255	SAMN37709256	SAMN37709257	SAMN37709258	SAMN37709259	SAMN37709260	SAMN37709261	SAMN37709262	SAMN37709263	SAMN37709264	SAMN37709265	SAMN37709266	SAMN37709267	SAMN37709268	SAMN37709269	SAMN37709270	SAMN37709271	SAMN37709272	SAMN37709273	SAMN37709274	SAMN37709275	SAMN37709276	SAMN37709277	SAMN37709278	SAMN37709279	SAMN37709280	SAMN37709281	SAMN37709282	SAMN37709283	SAMN37709284	SAMN37709285	SAMN37709286	SAMN37709287	SAMN37709288	SAMN37709289
Known Plant Viruses	Creston Valley Site 1														Creston Valley Site 2														Creston Valley Site 3
	Bee Bread			Forager			Hive			Pollen			Plant tissue		Bee Bread			Forager			Hive			Pollen			Plant tissue		Bee Bread			Forager			Hive			Pollen			Plant tissue
	1	2	3	1	2	3	1	2	3	1	2	3	1	2	1	2	3	1	2	3	1	2	3	1	2	3	1	2	1	2	3	1	2	3	1	2	3	1	2	3	1	2
Aconitum latent virus																																										0.009
Agave virus T																0.012									0.012	0.012				0.012									0.012
Alfalfa mosaic virus		0.021								0.116	0.021			0.037	0.036						0.029			0.104	0.021	0.021			0.175									0.062	0.051	0.085	0.037
Alstroemeria necrotic streak virus					0.024				0.024
Alstroemeria virus x	0.011		0.015	0.013	0.012	0.011		0.012	0.011	0.012	0.015	0.015			0.011	0.011	0.012	0.013	0.013	0.011		0.011	0.011	0.012	0.011	0.026						0.013	0.011			0.011			0.012	0.015
Apple chlorotic leaf spot virus	0.01		0.01							0.04	0.08	0.05	1	1		0.02		0.01						0.01		0.05	0.997	0.99		0.01	0.069	0.01	0.01					0.01	0.06	0.03	0.954	0.987
Apple hammerhead viroid-like circular RNA	0.778	0.813	0.935		0.564	0.684		0.343		1	1	1	1	1	0.527	0.573	0.688	0.175	0.176	0.176	0.173			0.933	0.755	0.806	1		0.557	0.945	0.917	0.755	0.471	0.808	0.171			1	0.917	1	1	1
Apple mosaic virus	0.166		0.148			0.147				0.21	0.027	0.283														0.126		0.026
Apple rubbery wood virus 1																																									0.05
Apple rubbery wood virus 2													0.934
Apple stem grooving virus	0.047		0.012							0.035	0.023	0.111	0.998				0.054			0.012				0.041	0.012	0.012					0.012								0.046	0.071		0.012
Apple stem pitting virus (+Apricot latent + Apple green crinkle)													1	1													0.999	0.544													1	0.999
Apricot pseudo-chlorotic leaf spot virus														0.02													0.01														0.031	0.02
Arabis mosaic virus																																			0.01	0.01
Arachis pintoi virus		0.008		0.009	0.009	0.009	0.009	0.008	0.009	0.008	0.008	0.008	0.008	0.008		0.008	0.008	0.008	0.009	0.008	0.008	0.009	0.008	0.008	0.008	0.008			0.008	0.008	0.008	0.009	0.008	0.008	0.008	0.009	0.008	0.008	0.008	0.008		0.008
Asian prunus virus 1													0.009	0.014														0.008													0.011	0.008
Asian prunus virus 2													0.008	0.008													0.008														0.011	0.009
Asian prunus virus 3													0.008	0.01																											0.014	0.01
Asparagus virus 2	0.022									0.022																														0.029
Bean leafroll virus																																								0.013
Bean necrotic mosaic virus				0.016			0.017	0.016	0.016									0.017	0.016	0.007	0.016	0.017	0.017									0.017	0.016	0.015	0.017
Bell pepper endornavirus																											0.005
Black raspberry virus F			0.03
Blueberry latent virus																																									0.022
Blueberry scorch virus																												0.009														0.011
Blueberry shock virus													0.037															0.179
Brassica campestris chrysovirus 1			0.179
Brassica rapa virus 1
Broad bean mottle virus	0.047	0.047	0.047	0.049	0.053	0.052	0.054	0.049	0.052	0.048	0.049	0.048	0.048	0.048	0.048	0.047	0.047	0.053	0.052	0.053	0.051	0.048	0.049	0.048	0.046	0.047	0.047	0.048	0.047	0.047	0.047	0.051	0.051	0.05	0.049	0.053	0.049	0.048	0.047	0.048	0.047	0.047
Brome mosaic virus	0.056		0.425	0.025	0.024			0.043		0.037	0.055	0.228			0.051	0.025	0.046		0.03	0.074				0.046	0.046	0.046		0.025			0.07							0.046	0.076	0.069		0.036
Butterbur mosaic virus													0.009																												0.009
Cacao swollen shoot CD virus	0.011		0.011	0.011	0.011	0.011	0.011	0.011	0.011	0.011	0.011	0.011		0.011	0.011		0.011	0.011	0.011	0.011	0.011	0.011	0.011			0.011			0.011		0.011	0.011	0.011	0.011	0.011	0.011	0.011		0.011	0.011	0.01
Camellia ringspot associated virus 4														0.016																											0.011
Carnation cryptic virus 3
Carrot cryptic virus													0.061	0.163
Cassia yellow blotch virus				0.036	0.036		0.035		0.036										0.04				0.037									0.037	0.036	0.036		0.036				0.036
Cereal yellow dwarf virus-RPV
Cherry mottle leaf virus																																									0.01
Cherry necrotic rusty mottle virus
Cherry rasp leaf virus
Cherry robigovirus 5													0.009
Cherry virus A	1	1	1	1	0.989	0.435	0.845	0.842	0.61	1	1	1	0.363	0.713	1	1	1	0.596	0.834	0.566	0.897	0.888	0.99	1	1	1	0.033	0.333	1	1	1	0.837	0.315	0.287	0.691	0.795	0.463	1	1	1	0.4	0.553
Cherry virus B
Cherry virus F		0.025	0.039						0.021			0.093			0.123	0.028	0.084		0.039		0.013		0.013	0.045	0.04	0.126			0.171	0.624	0.02	0.012	0.012	0.013	0.019	0.025		0.515	0.362	0.485
Cherry virus Turkey
Citrus concave gum-associated virus	0.186		0.064	0.211	0.088	0.144	0.032	0.115	0.024	0.189	0.177	0.343	0.996	0.996			0.024	0.011	0.016	0.68		0.028		0.04	0.251	0.584	0.981	0.993	0.028		0.085	0.038	0.028	0.056	0.028		0.027	0.056	0.369	0.056
Citrus leaf blotch virus
Citrus tatter leaf virus
Citrus virus A							0.016			0.711	0.285					0.011	0.22			0.011			0.111	0.111	0.168	0.461					0.24				0.028		0.032	0.024	0.016	0.599
Clover yellow mosaic virus		0.011	0.043		0.011					0.022		0.011		0.011		0.011				0.011					0.011		0.011	0.033		0.022	0.011	0.065							0.022		0.011	0.021
Clover yellow vein virus
Cnidium vein yellowing virus 1																															0.011
Cnidium vein yellowing virus 2																															0.01
Cocksfoot mottle virus											0.018									0.019					0.018														0.019	0.109
Coleus vein necrosis virus																																									0.009
Colombian potato soil-borne virus	0.032	0.024		0.031	0.031	0.032	0.031	0.031	0.032		0.027	0.024	0.025	0.024			0.024	0.034	0.032	0.033	0.031	0.031	0.031					0.024			0.024	0.032	0.031	0.032	0.031	0.031	0.031	0.028	0.024	0.024	0.024	0.028
Crimson clover cryptic virus 2	0.032	0.035	0.033	0.049	0.049	0.047	0.047	0.047	0.042	0.032	0.038	0.041	0.033	0.033	0.035	0.032	0.04	0.049	0.049	0.047	0.048	0.048	0.047	0.033	0.032			0.035	0.041		0.033	0.047	0.049	0.05	0.042	0.047	0.042		0.043	0.047		0.035
Currant virus A																										0.01
Daphne virus S																																									0.008
Dasheen mosaic virus				0.006	0.005	0.006	0.006	0.006	0.006			0.005						0.006	0.006	0.005	0.005	0.005	0.005									0.005	0.006	0.006	0.005	0.005	0.005
Dill cryptic virus 1	0.041	0.04	0.04	0.052	0.052	0.052	0.052	0.048	0.041			0.039	0.084	0.059		0.043		0.041	0.051	0.051	0.041	0.046	0.041						0.041			0.05	0.041	0.04	0.041	0.052	0.051				0.041
Dill cryptic virus 2	0.035	0.036	0.035	0.045	0.043	0.045	0.045	0.043	0.043	0.035	0.035	0.032	0.035	0.036	0.032	0.034		0.045	0.042	0.047	0.041	0.041	0.041	0.041	0.031	0.032			0.034	0.033		0.045	0.041	0.045	0.041	0.045	0.041	0.035	0.038	0.037	0.032	0.036
Dulcamara mottle virus					0.012		0.013		0.012									0.012	0.012	0.012		0.012	0.012									0.014	0.012	0.012
Elderberry carlavirus A
Elderberry carlavirus C
Fig cryptic virus
Flammulina velutipes browning virus																												0.044
Fragaria chiloensis cryptic virus																																									0.044
Fragaria chiloensis latent virus																										0.03
Gaillardia latent virus
Garlic virus A					0.009
Gentian ovary ring-spot virus	0.022	0.021	0.02	0.026	0.026	0.026	0.027	0.025	0.025	0.024	0.025	0.025	0.025	0.022	0.023	0.022	0.023	0.025	0.026	0.025	0.025	0.024	0.026	0.023	0.025	0.024	0.023	0.024	0.023	0.023	0.024	0.025	0.026	0.027	0.025	0.025	0.024	0.025	0.022	0.025	0.022	0.023
Grapevine associated ilarvirus			0.073														0.022												0.712		0.044			0.061				0.022		0.053
Grapevine fanleaf virus																																							0.02
Grapevine leafroll-associated virus 2							0.003
Grapevine rupestris stem pitting-associated virus													0.012	0.011														0.009													0.01	0.025
Grapevine rupestris vein feathering virus																		0.008
Grapevine virga-like virus													0.042	0.042																											0.152	0.043
Grapevine virus T													0.01	0.02														0.01													0.012	0.012
Groundnut ringspot and Tomato chlorotic spot virus reassortant							0.025												0.024			0.025										0.025				0.025
Helianthus annuus alphaendornavirus	0.005													0.031			0.01																				0.01		0.005	0.031		0.051
Helicoverpa zea nudivirus 2					0		0												0				0
Hibiscus latent Fort Pierce virus				0.013	0.014	0.014	0.013	0.013	0.013		0.013							0.014	0.014	0.013	0.013	0.013	0.013	0.012							0.012	0.014	0.014	0.013	0.013	0.013	0.013	0.012	0.012
Hibiscus latent Singapore virus				0.012	0.012	0.013	0.012	0.012	0.013									0.012	0.012	0.013		0.013	0.013									0.012	0.012	0.012	0.012	0.013	0.013
Hippeastrum chlorotic ringspot virus																						0.016	0.016														0.016
Hippeastrum latent virus																																									0.009
Hop mosaic virus																																									0.009
Hop trefoil cryptic virus 2	0.039	0.038	0.037	0.041	0.043	0.043	0.043	0.044	0.043	0.039	0.039	0.041	0.039	0.037	0.033	0.036	0.032	0.043	0.043	0.043	0.043	0.04	0.041	0.036	0.036	0.032	0.032	0.037	0.037	0.037	0.037	0.043	0.043	0.042	0.041	0.043	0.042	0.038	0.039	0.039	0.039	0.036
Impatiens necrotic spot virus
Iris yellow spot virus		0.024		0.037	0.036	0.033	0.035	0.038	0.04									0.039	0.04	0.041	0.037	0.043	0.039								0.024	0.038	0.038	0.026	0.041	0.038	0.039
Jasmine virus C													0.009
Jasmine virus T	0.007		0.007	0.007	0.008	0.008	0.008	0.008	0.008	0.007	0.007	0.008	0.007	0.007	0.007	0.007	0.007	0.008	0.008	0.008	0.008	0.008	0.008	0.007			0.007	0.007		0.007	0.007	0.008	0.008	0.009	0.008	0.008	0.008	0.007	0.007	0.007	0.007	0.007
Lettuce virus X																																								0.008
Ligustrum virus A													0.011	0.009														0.009														0.009
Loquate virus A															0.007															0.006
Lucerne transient streak virus																										0.018
Lucerne transient streak virus satellite RNA
Lychnis ringspot virus				0.027	0.026	0.025	0.025	0.03	0.032			0.024		0.025				0.03	0.028	0.03	0.029		0.024									0.026	0.03	0.025	0.026	0.025	0.027
Maize stripe virus				0.052	0.035	0.033	0.05	0.053	0.043									0.052	0.044	0.051	0.041	0.045	0.035									0.05	0.053	0.052	0.047	0.052	0.043
Maple mottle associated virus																				0.05
Melon necrotic spot virus																																								0.018
Oat necrotic mottle virus																												0.008											0.008		0.008
Pea streak virus										0.019	0.019					0.019	0.019							0.019		0.009								0.009				0.028			0.009
Peach chlorotic leaf spot virus													0.033	0.048													0.023	0.018													0.033	0.493
Peach chlorotic mottle virus													0.008	0.03													0.011	0.008													0.025	0.03
Peach latent mosaic viroid	0.617		0.226							0.646		0.475												0.785	0.225						0.225							0.225
Peach leaf pitting-associated virus				0.01	0.01	0.009	0.01	0.008	0.009	0.008							0.008	0.01	0.01	0.009	0.012	0.008	0.009								0.008	0.01	0.01	0.009	0.009	0.01	0.008
Peach mosaic virus													0.033	0.026													0.023	0.012													0.031	0.022
Peanut stunt virus
Peanut virus C
Pelargonium zonate spot virus
Penicillium stoloniferum virus S
Pepino mosaic virus				0.01	0.011		0.009		0.008													0.008	0.009									0.011	0.008
Pepper chlorotic spot virus	0.007	0.007	0.007	0.007	0.007			0.005		0.007	0.007	0.007			0.007	0.007	0.007	0.007	0.007	0.005	0.007		0.006	0.008	0.008	0.007			0.007	0.007	0.008	0.007	0.007	0.007	0.006			0.007	0.007	0.007
Pepper virus A														0.009																												0.009
Phlox virus S														0.009																											0.009
Pleurotus ostreatus virus 1				0.023			0.023		0.027		0.022			0.023					0.025		0.023		0.022	0.022			0.023	0.023					0.022		0.025		0.025	0.023			0.023	0.023
Poplar mosaic virus														0.009																											0.009	0.01
Potato aucuba mosaic virus
Potato black ringspot virus				0.013	0.014	0.012	0.012	0.013	0.013			0.012						0.012	0.012	0.014	0.012	0.013	0.013									0.013	0.014	0.014	0.012	0.012	0.012
Potato latent virus														0.011
Potato leafroll virus															0.01																							0.013		0.013		0.013
Potato virus H				0.009	0.009	0.009	0.009	0.009	0.009		0.006							0.009	0.009	0.008	0.009	0.007	0.009									0.009	0.009	0.009	0.008	0.008	0.008
Potato Virus P																											0.009															0.01
Potato virus S				0.01	0.011	0.01	0.011	0.01	0.01	0.008		0.007		0.011	0.007			0.01	0.011	0.009	0.01	0.009	0.011									0.011	0.011	0.011	0.009	0.01	0.01					0.009
Primula malacoides virus	0.041	0.039	0.037	0.048	0.049	0.048	0.047	0.047	0.048	0.043	0.044	0.048	0.046	0.046	0.042	0.037	0.042	0.047	0.048	0.047	0.047	0.046	0.048	0.047	0.043	0.04	0.036	0.038	0.038	0.049	0.047	0.048	0.048	0.048	0.045	0.049	0.046	0.038	0.047	0.047	0.037	0.038
Privet ringspot virus																															0.022
Prune dwarf virus	0.887	0.994	0.906	0.615	0.973	0.263	0.907	0.957	0.89	0.995	0.86	0.974	0.174	0.891	0.993	0.996	0.994	0.924	0.852	0.771	0.982	0.815	0.891	0.997	0.994	0.994	0.115	0.241	0.902	0.996	0.997	0.721	0.672	0.452	0.891	0.772	0.359	0.988	0.996	0.995	0.256	0.529
Prunus necrotic ringspot virus	0.995	0.948	1	0.955	0.798	0.169	0.574	0.773	0.079	0.994	0.996	0.988	0.166	0.196	0.999	0.986	0.998	0.529	0.658	0.23	0.425	0.413	0.514	0.994	1	0.989	0.079	0.121	0.988	0.997	1	0.76	0.616	0.268	0.453	0.719	0.475	0.995	0.995	0.997	0.117	0.403
Prunus virus F	0.595	0.047	0.642	0.532		0.334	0.022	0.433	0.044	0.914	0.812	0.928	0.022	0.012	0.99	0.977	0.937	0.231	0.281	0.088	0.344	0.167	0.343	0.978	0.92	0.967			0.573	0.791	0.868	0.307	0.07		0.382	0.319	0.131	0.998	0.993	0.968	0.012	0.086
Radish mosaic virus																										0.013
Raphanus sativus cryptic virus 1
Raphanus sativus cryptic virus 3
Raspberry latent virus				0.029	0.036	0.034	0.036	0.032	0.03										0.03	0.032	0.035	0.036	0.036									0.032	0.036		0.039	0.031	0.036
Red clover carlavirus 1																											0.009
Red clover cryptic virus 1																																										0.044
Red clover cryptic virus 2		0.037	0.035	0.048	0.04	0.045	0.04	0.04	0.041	0.032	0.035	0.038	0.037	0.034	0.032	0.034	0.035	0.041	0.042	0.04	0.04	0.04	0.04	0.033	0.032	0.032	0.032	0.035	0.032	0.033	0.035	0.041	0.04	0.048	0.041	0.041	0.04	0.035	0.038	0.034		0.035
Red clover nepovirus A																															0.016
Red clover vein mosaic virus														0.013											0.009																0.009	0.011
Rhizoctonia solani dsRNA virus 2
Ribgrass mosaic virus			0.041																											0.012
Rice tungro spherical virus			0.005	0.005	0.005	0.005	0.005	0.004	0.005			0.004	0.004					0.005	0.005	0.005	0.005	0.005	0.005	0.004								0.005	0.005	0.005	0.005	0.005	0.005			0.004		0.004
Rosellinia necatrix partitivirus 2				0.039	0.039	0.039	0.039	0.037	0.039					0.039				0.039	0.039	0.04	0.041	0.039	0.037				0.035	0.035	0.033	0.032		0.039	0.039	0.039	0.039	0.039	0.039	0.034		0.035	0.029
Ryegrass mosaic virus													0.032
Ryegrass mottle virus																																							0.036
Sclerotinia sclerotiorum partitivirus S
Spinach cryptic virus 1														0.039
Spring beauty latent virus
Squash mosaic virus
Strawberry latent ringspot virus																			0.01												0.197
Sugarcane striate mosaic-associated virus																																									0.009
Sweet potato chlorotic fleck virus
Sweet potato virus C
Sweet potato virus G	0.006			0.007	0.007	0.007	0.008	0.007	0.007	0.007	0.007	0.007	0.007	0.007	0.007	0.007		0.007	0.007	0.007	0.007	0.007	0.007	0.007				0.007	0.007		0.007	0.007	0.007	0.007	0.007	0.007	0.007		0.007	0.007		0.007
Ti ringspot-associated emaravirus																																						0.018
Tobacco etch virus																																								0.008
Tobacco virus 2															0.01																											0.013
Tomato necrotic ringspot virus										0.043
Tomato necrotic spot virus																0.033															0.026								0.026
Tomato spotted wilt virus					0.027		0.026	0.026	0.027									0.027	0.028	0.026	0.027	0.027	0.029									0.029	0.028	0.027	0.027	0.028	0.027
Tulip virus X											0.012
Turnip crinkle virus											0.037																											0.019		0.019		0.019
Turnip mosaic virus		0.008	0.008	0.009	0.009	0.009	0.009	0.009	0.009	0.008	0.009	0.008	0.008	0.008				0.009	0.009	0.009	0.009	0.009	0.009	0.008			0.008	0.008		0.008		0.009	0.009	0.009	0.009	0.009	0.009		0.007	0.009		0.009
Turnip rosette virus
Turnip vein-clearing virus	0.051	0.012	0.012				0.012	0.012	0.023	0.06	0.081	0.012	0.012	0.037	0.024	0.036								0.036	0.132	0.024				0.024			0.012					0.012	0.024	0.012		0.012
UNVERIFIED: Apple flat limb virus													0.977
Viola white distortion associated virus	0.029	0.029								0.068	0.029	0.06												0.059	0.029	0.029				0.059									0.029	0.029
Wheat mosaic virus		0.052
White clover cryptic virus 1			0.103						0.038																				0.037
White clover cryptic virus 2	0.049	0.038	0.186	0.04	0.04	0.04	0.045	0.044	0.226	0.039	0.036	0.037	0.039	0.034	0.031	0.032	0.031	0.045	0.043	0.04	0.052	0.04	0.044	0.032	0.032	0.039	0.032	0.071	0.034	0.033	0.032	0.043	0.045	0.041	0.054	0.035	0.045	0.031	0.034	0.033	0.032	0.029
White clover mosaic virus				0.013	0.013			0.013		0.052	0.039	0.013	0.026	0.026			0.013	0.013		0.013		0.013	0.013	0.025	0.013		0.06	0.136	0.013			0.026			0.013			0.013	0.039	0.052	0.039	0.026
Youcai mosaic virus			0.012
Zantedeschia mild mosaic virus																																				0.008

## Sheet: Coverage 10%
Sample ID	AP1-B1	AP1-B2	AP1-B3	AP1-F1	AP1-F2	AP1-F3	AP1-H1	AP1-H2	AP1-H3	AP1-P1	AP1-P2	AP1-P3	AP1-T1	AP1-T2	AP2-B1	AP2-B2	AP2-B3	AP2-F1	AP2-F2	AP2-F3	AP2-H1	AP2-H2	AP2-H3	AP2-P1	AP2-P2	AP2-P3	AP2-T1	AP2-T2	AP3-B1	AP3-B2	AP3-B3	AP3-F1	AP3-F2	AP3-F3	AP3-H1	AP3-H2	AP3-H3	AP3-P1	AP3-P2	AP3-P3	AP3-T1	AP3-T2
Sample Bioinformatics ID	21BP096	21BP121	21BP122	21BP109	21BP110	21BP111	21BP118	21BP119	21BP120	21BP129	21BP130	21BP131	21BP217	21BP218	21BP123	21BP124	21BP125	21BP112	21BP113	21BP114	21BP145	21BP146	21BP147	21BP132	21BP133	21BP134	21BP219	21BP220	21BP126	21BP127	21BP128	21BP115	21BP116	21BP117	21BP148	21BP149	21BP150	21BP135	21BP136	21BP137	21BP221	21BP222
Bioproject	PRJNA1025014	PRJNA1025014	PRJNA1025014	PRJNA1025014	PRJNA1025014	PRJNA1025014	PRJNA1025014	PRJNA1025014	PRJNA1025014	PRJNA1025014	PRJNA1025014	PRJNA1025014	PRJNA1025014	PRJNA1025014	PRJNA1025014	PRJNA1025014	PRJNA1025014	PRJNA1025014	PRJNA1025014	PRJNA1025014	PRJNA1025014	PRJNA1025014	PRJNA1025014	PRJNA1025014	PRJNA1025014	PRJNA1025014	PRJNA1025014	PRJNA1025014	PRJNA1025014	PRJNA1025014	PRJNA1025014	PRJNA1025014	PRJNA1025014	PRJNA1025014	PRJNA1025014	PRJNA1025014	PRJNA1025014	PRJNA1025014	PRJNA1025014	PRJNA1025014	PRJNA1025014	PRJNA1025014
SRA accession	SAMN37709248	SAMN37709249	SAMN37709250	SAMN37709251	SAMN37709252	SAMN37709253	SAMN37709254	SAMN37709255	SAMN37709256	SAMN37709257	SAMN37709258	SAMN37709259	SAMN37709260	SAMN37709261	SAMN37709262	SAMN37709263	SAMN37709264	SAMN37709265	SAMN37709266	SAMN37709267	SAMN37709268	SAMN37709269	SAMN37709270	SAMN37709271	SAMN37709272	SAMN37709273	SAMN37709274	SAMN37709275	SAMN37709276	SAMN37709277	SAMN37709278	SAMN37709279	SAMN37709280	SAMN37709281	SAMN37709282	SAMN37709283	SAMN37709284	SAMN37709285	SAMN37709286	SAMN37709287	SAMN37709288	SAMN37709289
Known Plant Viruses	Creston Valley Site 1														Creston Valley Site 2														Creston Valley Site 3
	Bee Bread			Forager			Hive			Pollen			Plant tissue		Bee Bread			Forager			Hive			Pollen			Plant tissue		Bee Bread			Forager			Hive			Pollen			Plant tissue
	1	2	3	1	2	3	1	2	3	1	2	3	1	2	1	2	3	1	2	3	1	2	3	1	2	3	1	2	1	2	3	1	2	3	1	2	3	1	2	3	1	2
Alfalfa mosaic virus										0.116														0.104					0.175
Apple chlorotic leaf spot virus													1	1													0.997	0.99													0.954	0.987
Apple hammerhead viroid-like circular RNA	0.778	0.813	0.935		0.564	0.684		0.343		1	1	1	1	1	0.527	0.573	0.688	0.175	0.176	0.176	0.173			0.933	0.755	0.806	1		0.557	0.945	0.917	0.755	0.471	0.808	0.171			1	0.917	1	1	1
Apple mosaic virus	0.166		0.148			0.147				0.21		0.283														0.126
Apple rubbery wood virus 2													0.934
Apple stem grooving virus												0.111	0.998
Apple stem pitting virus (+Apricot latent + Apple green crinkle)													1	1													0.999	0.544													1	0.999
Blueberry latent virus
Blueberry shock virus																												0.179
Brassica campestris chrysovirus 1			0.179
Brome mosaic virus			0.425									0.228
Carrot cryptic virus														0.163
Cherry virus A	1	1	1	1	0.989	0.435	0.845	0.842	0.61	1	1	1	0.363	0.713	1	1	1	0.596	0.834	0.566	0.897	0.888	0.99	1	1	1		0.333	1	1	1	0.837	0.315	0.287	0.691	0.795	0.463	1	1	1	0.4	0.553
Cherry virus F															0.123											0.126			0.171	0.624								0.515	0.362	0.485
Citrus concave gum-associated virus	0.186			0.211		0.144		0.115		0.189	0.177	0.343	0.996	0.996						0.68					0.251	0.584	0.981	0.993											0.369
Citrus virus A										0.711	0.285						0.22						0.111	0.111	0.168	0.461					0.24									0.599
Cocksfoot mottle virus																																								0.109
Grapevine associated ilarvirus																													0.712
Grapevine virga-like virus																																									0.152
Lucerne transient streak virus satellite RNA
Peach chlorotic leaf spot virus																																										0.493
Peach latent mosaic viroid	0.617		0.226							0.646		0.475												0.785	0.225						0.225							0.225
Prune dwarf virus	0.887	0.994	0.906	0.615	0.973	0.263	0.907	0.957	0.89	0.995	0.86	0.974	0.174	0.891	0.993	0.996	0.994	0.924	0.852	0.771	0.982	0.815	0.891	0.997	0.994	0.994	0.115	0.241	0.902	0.996	0.997	0.721	0.672	0.452	0.891	0.772	0.359	0.988	0.996	0.995	0.256	0.529
Prunus necrotic ringspot virus	0.995	0.948	1	0.955	0.798	0.169	0.574	0.773		0.994	0.996	0.988	0.166	0.196	0.999	0.986	0.998	0.529	0.658	0.23	0.425	0.413	0.514	0.994	1	0.989		0.121	0.988	0.997	1	0.76	0.616	0.268	0.453	0.719	0.475	0.995	0.995	0.997	0.117	0.403
Prunus virus F	0.595		0.642	0.532		0.334		0.433		0.914	0.812	0.928			0.99	0.977	0.937	0.231	0.281		0.344	0.167	0.343	0.978	0.92	0.967			0.573	0.791	0.868	0.307			0.382	0.319	0.131	0.998	0.993	0.968
Raphanus sativus cryptic virus 3
Strawberry latent ringspot virus																															0.197
Turnip vein-clearing virus																									0.132
UNVERIFIED: Apple flat limb virus													0.977
White clover cryptic virus 1			0.103
White clover cryptic virus 2			0.186						0.226
White clover mosaic virus																												0.136
Number of Viruses Id'd	8	4	11	5	4	7	3	6	3	10	7	10	10	8	6	5	6	5	5	5	5	4	5	8	9	9	5	8	8	6	8	5	4	4	5	4	4	7	7	8	7	7
Average genome coverage	0.653	0.93875	0.522727	0.6626	0.831	0.310857	0.775333	0.577167	0.575333	0.6775	0.732857	0.633	0.7608	0.744875	0.772	0.9064	0.806167	0.491	0.5602	0.4846	0.5642	0.57075	0.5698	0.73775	0.605	0.672556	0.8184	0.442125	0.63475	0.892167	0.6805	0.676	0.5185	0.45375	0.5176	0.65125	0.357	0.817286	0.804571	0.769125	0.554143	0.709143
	B1	B2	B3	F1	F2	F3	H1	H2	H3	P1	P2	P3	T1	T2	B1	B2	B3	F1	F2	F3	H1	H2	H3	P1	P2	P3	T1	T2	B1	B2	B3	F1	F2	F3	H1	H2	H3	P1	P2	P3	T1	T2
Total viruses identified by samples type			23			16			12			27		18			17			15			14			26		13			22			13			13			22		14
Average Number of Viruses Identified by Sample Type			7.66667			5.33333			4			9		9			5.66667			5			4.66667			8.66667		6.5			7.33333			4.33333			4.33333			7.33333		7
Average Genome Coverage by Sample Type per Site			0.704826			0.601486			0.642611			0.681119		0.752838			0.828189			0.511933			0.56825			0.671769		0.630262			0.735806			0.549417			0.508617			0.796994		0.631643
[truncated: 8 more columns]

## Sheet: Final tables
Table #1: Prevalence of apple plant viruses in BC																			Table #2: Prevalence of apple plant viruses in BC plant tissue samples
Known Plant Viruses	Virus genus	Frequency (%)												Modified TPM	Genome coverage (%)	% positive			Known Plant Viruses	Virus family	Frequency (%)			VRPM	Genome coverage	% positive
		BC site 1				BC site 2				BC site 3											BC site 1	BC site 2	BC site 3
		Bee bread	Forager	Hive	Pollen	Bee bread	Forager	Hive	Pollen	Bee bread	Forager	Hive	Pollen								Plant tissue	Plant tissue	Plant tissue
		N=3	N=3	N=3	N=3	N=3	N=3	N=3	N=3	N=3	N=3	N=3	N=3								N=2	N=2	N=2
Cherry virus A	Capillovirus	100	100	100	100	100	100	100	100	100	100	100	100	325.252	85.7778	100			Apple chlorotic leaf spot virus	Trichovirus	100	100	100	717.245	98.8	100
Prune dwarf virus	Ilarvirus	100	100	100	100	100	100	100	100	100	100	100	100	2167.88	86.5694	100			Apple stem pitting virus (+Apricot latent + Apple green crinkle)	Foveavirus	100	100	100	220.003	92.3667	100
Prunus necrotic ringspot virus	Ilarvirus	100	100	67	100	100	100	100	100	100	100	100	100	575.764	77.68	97.2222			Prune dwarf virus	Ilarvirus	100	100	100	0.714864	36.7667	100
Apple hammerhead viroid-like circular RNA	Apple hammerhead viroid	100	67	33	100	100	100	33	100	100	100	33	100	181.621	67.7241	80.5556			Apple hammerhead viroid-like circular RNA	Apple hammerhead viroid	100	50	100	2238.39	100	83.3333
Prunus virus F	Fabavirus	67	67	33	100	100	67	100	100	100	33	100	100	27.707	64.3276	80.5556			Cherry virus A	Capillovirus	100	50	100	0.62427	47.24	83.3333
Citrus concave gum-associated virus	Coguvirus	33	67	33	100	0	33	0	67	0	0	0	33	120.692	29.5364	30.5556			Prunus necrotic ringspot virus	Ilarvirus	100	50	100	0.515991	20.06	83.3333
Citrus virus A	Coguvirus	0	0	0	67	33	0	33	100	33	0	0	33	0.123478	32.2889	25			Citrus concave gum-associated virus	Coguvirus	100	100	0	75.7688	99.15	66.6667
Peach latent mosaic viroid	Pelamoviroid	67	0	0	67	0	0	0	67	33	0	0	33	0.635644	42.8	22.2222			Apple rubbery wood virus 2	Rubodvirus	50	0	0	4.53349	93.4	16.6667
Cherry virus F	Fabavirus	0	0	0	0	33	0	0	33	67	0	0	100	0.0163015	34.3714	19.4444			Apple stem grooving virus	Capillovirus	50	0	0	1784.91	99.8	16.6667
Apple mosaic virus	Ilarvirus	67	33	0	67	0	0	0	33	0	0	0	0	1.16367	18	16.6667			Blueberry shock virus	Ilarvirus	0	50	0	0	17.9	16.6667
Alfalfa mosaic virus	Alfamovirus	0	0	0	33	0	0	0	33	33	0	0	0	0.0356101	13.1667	8.33333			Carrot cryptic virus	Alphapartitivirus	50	0	0	0	16.3	16.6667
Brome mosaic virus	Bromovirus	33	0	0	33	0	0	0	0	0	0	0	0	0.560489	32.65	5.55556			Grapevine virga-like virus	unclassified Riboviria	0	0	50	0.031743	15.2	16.6667
White clover cryptic virus 2	Betapartitivirus	33	0	33	0	0	0	0	0	0	0	0	0	4.35403	20.6	5.55556			Peach chlorotic leaf spot virus	Trichovirus	0	0	50	0	49.3	16.6667
Apple stem grooving virus	Capillovirus	0	0	0	33	0	0	0	0	0	0	0	0	0.0486041	11.1	2.77778			UNVERIFIED: Apple flat limb virus	unclassified Riboviria	50	0	0	0.336505	97.7	16.6667
Brassica campestris chrysovirus 1	Alphachrysovirus	33	0	0	0	0	0	0	0	0	0	0	0	0.119349	17.9	2.77778			White clover mosaic virus	Potexvirus	0	50	0	0	13.6	16.6667
Cocksfoot mottle virus	Sobemovirus	0	0	0	0	0	0	0	0	0	0	0	33	0	10.9	2.77778
Grapevine associated ilarvirus	Ilarvirus	0	0	0	0	0	0	0	0	33	0	0	0	1.39463	71.2	2.77778
Strawberry latent ringspot virus	unclassified Secoviridae	0	0	0	0	0	0	0	0	33	0	0	0	0.0445488	19.7	2.77778
Turnip vein-clearing virus	Tobamovirus	0	0	0	0	0	0	0	33	0	0	0	0	0.140059	13.2	2.77778
White clover cryptic virus 1	Alphapartitivirus	33	0	0	0	0	0	0	0	0	0	0	0	0.0981475	10.3	2.77778
