# Supplementary material for: Plant virus diversity in bee and pollen samples from apple (Malus domestica) and sweet cherry (Prunus avium) agroecosystems
Source: Front Plant Sci. 2024 Feb 20;15:1335281. doi: 10.3389/fpls.2024.1335281 (PMC10913894; doi:10.3389/fpls.2024.1335281)
Supplement: Supplementary File S3 — Virus mapped reads and genbank submission data. [file Table_3.xlsx]

## Sheet: CVA
	Apples										Cherries
	Sequence	RNAseq File	Raw Reads	Mapped Reads	CP Mapped Reads	Refseq identity	Genome Coverage (%)	Genbank submission ID			Sequence	RNAseq File	Raw Reads	Mapped Reads	CP Mapped Reads	Refseq identity	Genome Coverage (%)	Genbank submission
1	AP1-B1	21BP096	1154327	86383	24707	92.0%	100%	2753541		1	CH1-B1	21BP138	2633979	1301	331	94.1%	99.1%	2753541
2	AP1-B2	21BP121	508282	21033	6002	89.7%	100%	2753541		2	CH1-B2	21BP139	1253016	209624	63401	91.0%	100%	2753541
3	AP1-B3	21BP122	521160	56397	14774	89.7%	100%	2753541		3	CH1-B3	21BP140	1859501	3380	879	94.0%	99.9%	2753541
4	AP1-F1	21BP109	4601532	646986	8210	93.0%	100%	2753541		4	CH1-F1	21BP151	2747748	88739	1006	92.4%	93.9%	2753541
5	AP1-F3	21BP111	1174579	220224	66	88.4%	43.5%	2753541		5	CH1-P1	21BP187	773999	99480	24785	89.6%	100%	2753541
6	AP1-H1	21BP118	3532513	35116	142	93.4%	84.5%	2753541		6	CH1-P2	21BP188	1059401	92680	26611	92.2%	100%	2753541
7	AP1-H2	21BP119	3114873	818829	369	90.2%	84.2%	2753541		7	CH1-P3	21BP189	1008247	76281	23002	90.8%	100%	2753541
8	AP1-P1	21BP129	3076086	83067	24573	92.0%	100%	2753541		8	CH1-T1	21BP243	959289	117641	16913	88.8%	74.7%	2753541
9	AP1-P2	21BP130	2226571	80273	23198	92.0%	100%	2753541		9	CH1-T2	21BP244	1451871	260550	49061	93.8%	100%	2753541
10	AP1-P3	21BP131	3016190	131353	34788	90.0%	100%	2753541
11	AP1-T2	21BP218	2846681	2773	124	90.7%	71.3%	2753541		10	CH2-B1	21BP141	2125462	121410	32511	93.5%	100%	2753541
										11	CH2-B2	21BP142	1421238	65495	18377	91.8%	100%	2753541
12	AP2-B1	21BP123	809132	83812	23585	91.1%	100%	2753541		12	CH2-F1	21BP154	3666540	7732	2511	93.6%	99.9%	2753541
13	AP2-B2	21BP124	756259	74996	22136	91.5%	100%	2753541		13	CH2-F2	21BP155	7845227	1918	646	91.3%	86.7%	2753541
14	AP2-B3	21BP125	1225367	106760	34308	91.1%	100%	2753541		14	CH2-F3	21BP156	2407339	13562	4688	92.3%	99.8%	2753541
15	AP2-F2	21BP113	3109229	881806	221	92.5%	83.4%	2753541		15	CH2-H2	21BP164	3416445	1285	285	95.0%	96%	2753541
16	AP2-H1	21BP145	1298879	402102	279	90.7%	89.7%	2753541		16	CH2-H3	21BP165	3855203	6227	536	95.9%	99.9%	2753541
17	AP2-H2	21BP146	1621130	1293	126	92.0%	88.8%	2753541		17	CH2-P1	21BP190	2238197	209921	67484	91.2%	100%	2753541
18	AP2-H3	21BP147	1921264	44242	640	94.5%	99%	2753541		18	CH2-P2	21BP191	2554263	198960	67126	92.3%	100%	2753541
19	AP2-P1	21BP132	1965943	154307	44643	91.8%	100%	2753541		19	CH2-P3	21BP192	2199653	284503	73641	92.6%	100%	2753541
20	AP2-P2	21BP133	737993	43347	11492	91.4%	100%	2753541		20	CH2-T1	21BP245	4570705	394855	113572	96.3%	100%	2753541
21	AP2-P3	21BP134	1542086	91215	26589	91.7%	100%	2753541		21	CH2-T2	21BP246	4785126	433849	54402	97.2%	100%	2753541
22	AP3-B1	21BP126	1183870	30503	9242	92.4%	100%	2753541		22	CH3-B1	21BP144	1601805	173697	53568	91.1%	100%	2753541
23	AP3-B2	21BP127	1213660	113241	33478	91.1%	100%	2753541		23	CH3-B2	21BP169	1780235	2263	701	88.7%	91.3%	2753541
24	AP3-B3	21BP128	989873	45777	10953	89.3%	100%	2753541		24	CH3-B3	21BP170	1313791	50755	16006	91.2%	100%	2753541
25	AP3-F1	21BP115	4765098	982073	201	93.2%	83.7%	2753541		25	CH3-F2	21BP158	3021001	1777	399	90.9%	83.7%	2753541
26	AP3-H1	21BP148	1971515	368421	120	89.1%	69.1%	2753541		26	CH3-F3	21BP159	6828938	2897	1165	88.4%	67.8%	2753541
27	AP3-P1	21BP135	2985669	100629	28888	92.3%	100%	2753541		27	CH3-H2	21BP167	2476741	1057	118	90.3%	86.8%	2753541
28	AP3-P2	21BP136	4328705	168256	50382	91.8%	100%	2753541		28	CH3-P1	21BP209	1594715	131095	41384	91.1%	100%	2753541
29	AP3-P3	21BP137	3744627	105423	33448	92.9%	100%	2753541		29	CH3-P2	21BP210	3743127	232428	70897	90.8%	100%	2753541
										30	CH3-P3	21BP211	3030385	206122	64766	89.5%	100%	2753541
										31	CH3-T1	21BP247	6885246	1145800	312187	91.3%	100%	2753541
										32	CH3-T2	21BP248	5864635	1214578	380514	90.9%	100%	2753541

## Sheet: PDV
	Apples										Cherries
	Sequence	RNAseq File	Raw Reads	Mapped Reads	CP Mapped Reads	Refseq identity	Genome Coverage (%)	Genbank submission			Sequence	RNAseq File	Raw Reads	Mapped Reads	CP Mapped Reads	Refseq identity	Genome Coverage (%)	Genbank submission
1	AP1-B1	21BP096	1154327	187619	140048	97.1%	88.7%	2753620		1	CH1-B3	21BP140	1859501	5209	3758	96.1%	89.8%	2753620
2	AP1-B2	21BP121	508282	16698	12445	97.3%	99.4%	2753620		2	CH1-F1	21BP151	2747748	1170	849	97.3%	63.6%	2753620
3	AP1-B3	21BP122	521160	30406	23360	97.0%	90.6%	2753620		3	CH1-F2	21BP152	2721054	299	115	96.8%	90%	2753620
4	AP1-F1	21BP109	4601532	228	103	97.6%	61.5%	2753620		4	CH1-F3	21BP153	1157468	250	74	95.3%	86.8%	2753620
5	AP1-F2	21BP110	2392690	5137	3919	97.0%	97.3%	2753620		5	CH1-H2	21BP161	1788980	737	225	96.4%	71%	2753620
6	AP1-H1	21BP118	3532513	566	238	97.5%	90.7%	2753620		6	CH1-H3	21BP162	2138598	1010	788	96.8%	67%	2753620
7	AP1-H2	21BP119	3114873	466	160	97.2%	95.7%	2753620		7	CH1-P1	21BP187	773999	68730	49538	97.3%	96.4	2753620
8	AP1-H3	21BP120	3723388	371	105	96.9%	89%	2753620		8	CH1-P2	21BP188	1059401	52096	39241	97.6%	99.1%	2753620
9	AP1-P1	21BP129	3076086	119478	83498	96.4%	99.5%	2753620		9	CH1-P3	21BP189	1008247	99274	73126	97.6%	99.8%	2753620
10	AP1-P2	21BP130	2226571	212790	160144	97.0%	86%	2753620		10	CH1-T2	21BP244	1451871	155661	94202	96.0%	100%	2753620
11	AP1-P3	21BP131	3016190	211272	159953	98.0%	97.4%	2753620
12	AP1-T2	21BP218	2846681	157	63	93.3%	89.1%	2753620		11	CH2-B1	21BP141	2125462	287644	200516	97.0%	89.9%	2753620
										12	CH2-B2	21BP142	1421238	197443	146303	97.1%	99.4%	2753620
13	AP2-B1	21BP123	809132	82732	60426	96.9%	99.3%	2753620		13	CH2-F1	21BP154	3666540	20394	15842	97.1%	90%	2753620
14	AP2-B2	21BP124	756259	136656	105845	97.3%	99.6%	2753620		14	CH2-F2	21BP155	7845227	5200	3971	97.0%	67.2%	2753620
15	AP2-B3	21BP125	1225367	133955	99638	97.4%	99.4%	2753620		15	CH2-F3	21BP156	2407339	77497	57032	96.9%	81.3%	2753620
16	AP2-F1	21BP112	4372988	507	165	97.3%	92.4%	2753620		16	CH2-H1	21BP163	1784788	1373	1033	97.1%	87%	2753620
17	AP2-F2	21BP113	3109229	1262	963	97.2%	85.2%	2753620		17	CH2-H2	21BP164	3416445	9240	7125	97.0%	99.8%	2753620
18	AP2-F3	21BP114	2136096	751	293	98.6%	77.1%	2753620		18	CH2-H3	21BP165	3855203	1513	1203	97.1%	84.5%	2753620
19	AP2-H1	21BP145	1298879	1341	989	96.4%	98.2%	2753620		19	CH2-P1	21BP190	2238197	517386	384058	97.1%	99.4%	2753620
20	AP2-H2	21BP146	1621130	1264	965	97.3%	81.5%	2753620		20	CH2-P2	21BP191	2554263	681015	474161	96.7%	97.3%	2753620
21	AP2-H3	21BP147	1921264	3190	2399	97.3%	89.1%	2753620		21	CH2-P3	21BP192	2199653	481135	402095	97.2%	84.7%	2753620
22	AP2-P1	21BP132	1965943	193284	139058	97.4%	99.7%	2753620		22	CH2-T1	21BP245	4570705	548803	286449	96.4%	99.9%	2753620
23	AP2-P2	21BP133	737993	105159	77836	97.3%	99.4%	2753620		23	CH2-T2	21BP246	4785126	136237	83135	96.8%	100%	2753620
24	AP2-P3	21BP134	1542086	164998	119352	97.6%	99.4%	2753620
										24	CH3-B1	21BP144	1601805	208186	131282	96.1%	89.3%	2753620
25	AP3-B1	21BP126	1183870	21936	16273	96.6%	90.2%	2753620		25	CH3-B2	21BP169	1780235	17784	12769	97.4%	76.4%	2753620
26	AP3-B2	21BP127	1213660	85957	63259	97.6%	99.6%	2753620		26	CH3-B3	21BP170	1313791	69419	48754	97.3%	90.8%	2753620
27	AP3-B3	21BP128	989873	39572	28101	97.0%	99.7%	2753620		27	CH3-F1	21BP157	2789676	2028	1522	97.3%	94.4%	2753620
28	AP3-F1	21BP115	4765098	1615	1091	93.1%	72.1%	2753620		28	CH3-F2	21BP158	3021001	60812	43730	97.6%	99.7%	2753620
29	AP3-F2	21BP116	5169149	700	338	96.8%	67.2%	2753620		29	CH3-F3	21BP159	6828938	6144	4358	97.1%	99.1%	2753620
30	AP3-F3	21BP117	2044292	108	49	96.7%	45.2%	2753620		30	CH3-H1	21BP166	3470752	404	129	96.6%	68.6%	2753620
31	AP3-H1	21BP148	1971515	330	133	97.1%	89.1%	2753620		31	CH3-H2	21BP167	2476741	1612	1176	96.9%	88.8%	2753620
32	AP3-H2	21BP149	2322834	303	145	96.9%	77.2%	2753620		32	CH3-H3	21BP168	2530810	169	70	97.6%	84.8%	2753620
33	AP3-P1	21BP135	2985669	200264	147183	97.3%	98.8%	2753620		33	CH3-P1	21BP209	1594715	213262	138867	97.3%	99.1%	2753620
34	AP3-P2	21BP136	4328705	170224	124931	97.3%	99.6%	2753620		34	CH3-P2	21BP210	3743127	404999	270585	97.3%	91.2%	2753620
35	AP3-P3	21BP137	3744627	112723	80974	97.1%	99.5%	2753620		35	CH3-P3	21BP211	3030385	401517	269835	97.6%	98.9%	2753620
										36	CH3-T1	21BP247	6885246	512205	292192	96.1%	86.6%	2753620
										37	CH3-T2	21BP248	5864635	414631	202806	96.7%	82.9%	2753620

## Sheet: PNRSV
	Apples										Cherries										AP1-B1
	Sequence	RNAseq File	Raw Reads	Mapped Reads	CP Mapped Reads	Refseq identity	Genome Coverage (%)	Genbank submission			Sequence	RNAseq File	Raw Reads	Mapped Reads	CP Mapped Reads	Refseq identity	Genome Coverage (%)	Genbank submission			AP1-B2
1	AP1-B1	21BP096	1154327	28016	17446	98.9%	99.5%	2753626		1	CH1-B2	21BP139	1253016	49876	33296	97.6%	99.4%	2753626			AP1-B3
2	AP1-B2	21BP121	508282	1803	883	96.3%	94.8%	2753626		2	CH1-F1	21BP151	2747748	1111	497	97.4%	93.1%	2753626			AP1-F1
3	AP1-B3	21BP122	521160	3745	2646	98.2%	100%	2753626		3	CH1-P1	21BP187	773999	18193	11587	98.0%	98.9%	2753626			AP1-P1
4	AP1-F1	21BP109	4601532	1432	454	96.9%	95.5%	2753626		4	CH1-P2	21BP188	1059401	30779	20236	97.4%	99%	2753626			AP2-B1
5	AP1-P1	21BP129	3076086	65745	40885	95.9%	99.4%	2753626		5	CH1-P3	21BP189	1008247	24922	16398	98.5%	99.3%	2753626			AP2-B2
																					AP2-B3
6	AP2-B1	21BP123	809132	22229	15141	97.8%	99.9%	2753626		6	CH2-B1	21BP141	2125462	25784	17412	98.5%	99%	2753626			AP2-H3
7	AP2-B2	21BP124	756259	5899	3731	98.5%	98.6%	2753626		7	CH2-F2	21BP155	7845227	980	332	97.5%	93.8%	2753626			AP2-P1
8	AP2-B3	21BP125	1225367	12811	8614	97.0%	99.8%	2753626		8	CH2-F3	21BP156	2407339	5576	2273	98.8%	99.6%	2753626			AP2-P2
9	AP2-H3	21BP147	1921264	226	76	97.1%	51.4%	2753626		9	CH2-P3	21BP192	2199653	79405	50015	96.6%	99.3%	2753626			AP2-P3
10	AP2-P1	21BP132	1965943	91295	59403	97.8%	99.4%	2753626													AP3-B1
11	AP2-P2	21BP133	737993	12245	8176	97.5%	100%	2753626		10	CH3-T2	21BP248	5864635	64308	38947	99.0%	99.8%	2753626			AP3-B2
12	AP2-P3	21BP134	1542086	57288	39052	97.2%	98.9%	2753626													AP3-B3
																					AP3-P1
13	AP3-B1	21BP126	1183870	14547	10012	97.2%	98.8%	2753626													AP3-P2
14	AP3-B2	21BP127	1213660	36943	24725	97.3%	99.7%	2753626													CH1-B2
15	AP3-B3	21BP128	989873	7520	4902	97.2%	100%	2753626													CH1-F1
16	AP3-P1	21BP135	2985669	88130	58368	97.3%	99.5%	2753626													CH1-P1
17	AP3-P2	21BP136	4328705	120197	81106	97.2%	99.5%	2753626													CH1-P2
																					CH1-P3
																					CH2-B1
																					CH2-F2
																					CH2-F3
																					CH2-P3
																					CH3-T2

## Sheet: PVF
	Apples										Cherries
	Sequence	RNAseq File	Raw Reads	Mapped Reads	CP Mapped Reads	Refseq identity	Genome Coverage (%)	Genbank submission			Sequence	RNAseq File	Raw Reads	Mapped Reads	CP Mapped Reads	Refseq identity	Genome Coverage (%)	Genbank submission
1	AP1-P3	21BP131	3016190	1163	426	94.0%	92.8	2782086		1	CH1-P3	21BP189	1008247	154	26	92.5%	53.6%	2782086
2	AP2-B1	21BP123	809132	1486	425	88.7%	99%	2782086		2	CH2-B1	21BP141	2125462	423	57	93.0%	90.4%	2782086
3	AP2-B2	21BP124	756259	1093	151	86.8%	97.7%	2782086		3	CH2-P1	21BP190	2238197	1789	530	98.6%	99.2%	2782086
4	AP2-B3	21BP125	1225367	1743	349	89.1%	93.7%	2782086		4	CH2-P2	21BP191	2554263	832	102	95.5%	98.1%	2782086
5	AP2-P1	21BP132	1965943	2340	452	85.3%	97.8%	2782086
6	AP2-P2	21BP133	737993	1003	244	85.7%	92%	2782086		5	CH3-B1	21BP144	1601805	2219	572	85.6%	98.1%	2782086
7	AP2-P3	21BP134	1542086	1002	153	91.6%	96.7%	2782086		6	CH3-B3	21BP170	1313791	1531	555	85.9%	97.4%	2782086
										7	CH3-P1	21BP209	1594715	2166	782	84.9%	96.9%	2782086
8	AP3-B2	21BP127	1213660	451	60	90.2%	79.1%	2782086		8	CH3-P2	21BP210	3743127	3971	1210	85.0%	97.4	2782086
9	AP3-P1	21BP135	2985669	2633	556	87.5%	99.8%	2782086		9	CH3-P3	21BP211	3030385	15635	4162	84.7%	99.1%	2782086
10	AP3-P2	21BP136	4328705	2003	616	85.8%	99.3%	2782086
11	AP3-P3	21BP137	3744627	837	141	91.6%	96.8%	2782086
