# Supplementary material for: Plant virus diversity in bee and pollen samples from apple (Malus domestica) and sweet cherry (Prunus avium) agroecosystems
Source: Front Plant Sci. 2024 Feb 20;15:1335281. doi: 10.3389/fpls.2024.1335281 (PMC10913894; doi:10.3389/fpls.2024.1335281)
Supplement: Supplementary File S4 — CVA, PDV, PNRSV, and PVF CP sequence pairwise identities. [file Table_4.xlsx]

## Sheet: Legend
Supplemental file 4:	Pairwise nucleotide sequence analysis of CP regions of CVA, PDV, PNRSV, and PVF. Labelled groups correspond to groupings identified in Figure 5.
	Heat map scale is indicated to the right of each table.

## Sheet: CVA
	Cluster	Sample	1	2	3	4	5	6	7	8	9	10	11	12	13	14	15	16	17	18	19	20	21	22	23	24	25	26	27	28	29	30	31	32	33	34	35	36	37	38	39	40	41	42	43	44	45	46	47
1	1	CH2-T1		98.7	96.6	95.3	95.3	94.1	94.1	93.5	95	95	94.5	94.1	95.4	95.1	95.3	95.8	96.3	94	94.1	94.5	94.3	93.2	94.6	94	93.8	94.1	93.8	94.8	94.8	94.6	94.1	94.1	94	94	93.5	94	93.3	94.3	94.3	92.8	92.7	93.5	93.8	93	93.3	92.8	91.4
2	1	CH2-T2	98.7		97.6	96.3	96.3	95.1	94.6	94.5	95.9	95.9	95.4	94.8	96.4	96.1	96.3	96.7	97.2	94.5	95.1	95.4	95.3	93.7	95.6	95	94.8	95.1	95.1	95.3	95.6	95.1	94.6	94.6	94.5	94.5	94	94.5	94.1	94.8	94.8	93.3	93.2	94	94.6	93.8	94.1	93.7	92.2
3	1	CH2-H3	96.6	97.6		97.4	97.7	96.6	96.1	95.9	97.4	96.7	96.9	95.9	97.9	97.6	96.7	97.2	97.7	95.9	96.6	96.9	97.1	95.1	97.4	96.7	96.6	96.6	96.3	96.7	97.1	96.9	96.4	96.4	96.3	96.3	95.4	95.9	95.6	96.3	95.9	94.8	94.6	94.8	95.1	94.3	94.6	94.1	92.7
4	1	CH2-H2	95.3	96.3	97.4		98.7	97.7	97.4	96.6	97.6	95.9	97.1	96.9	97.6	97.2	96.3	96.7	96.7	95.4	96.1	96.6	96.6	94.6	96.6	95.9	95.8	96.1	96.3	96.3	96.6	96.1	95.6	95.6	95.4	95.8	94.6	95.1	95.1	95.8	95.4	94.6	94.1	94.5	94.3	93.7	94	93.5	92
5	1	AP2-H3	95.3	96.3	97.7	98.7		97.7	97.4	97.6	97.9	96.6	97.4	97.2	98.5	98.2	96.9	97.4	97.4	96.7	97.4	97.2	96.9	95	97.2	97.2	97.1	97.4	97.6	97.6	97.9	97.4	96.9	96.9	96.7	97.1	95.9	96.4	96.4	97.1	96.7	95.6	95.4	95.8	95.6	95	95	94.8	93.3
6	1	CH2-F1	94.1	95.1	96.6	97.7	97.7		97.9	96.3	97.6	96.9	97.7	96.6	96.9	96.9	96.3	96.7	96.3	95.8	96.4	96.3	96.6	95	96.6	96.3	96.1	96.4	96.3	96.6	96.9	96.4	95.9	95.9	95.8	96.1	95	95.8	95.4	96.1	96.1	95	94.5	94.8	95	93.7	93.7	93.8	92.4
7	1	AP3-F1	94.1	94.6	96.1	97.4	97.4	97.9		96.6	97.1	96.1	96.3	95.9	96.6	96.6	95.8	96.3	96.1	96.6	96.6	95.9	96.1	94.8	96.1	96.1	95.9	95.9	95.6	97.4	97.4	97.2	96.7	96.7	96.6	96.9	95.8	96.3	96.3	96.9	96.6	95.8	95.3	95.4	95.4	94	94.3	94.5	93
8	1	AP2-H2	93.5	94.5	95.9	96.6	97.6	96.3	96.6		97.1	96.4	95.9	96.7	97.4	96.7	95.8	96.3	96.3	96.9	96.9	96.7	96.1	95.1	96.4	96.4	96.6	96.9	96.7	97.1	97.1	96.9	96.4	96.4	96.3	96.6	95.8	95.9	96.9	97.2	96.9	96.7	96.3	96.6	96.7	96.4	96.4	96.3	94.8
9	1	AP2-F2	95	95.9	97.4	97.6	97.9	97.6	97.1	97.1		97.7	97.9	97.1	98	97.7	97.4	97.9	97.7	96.6	97.2	97.4	98	96.4	98	97.4	97.2	97.2	96.1	97.4	97.7	97.6	97.1	97.1	96.9	97.2	96.1	96.9	96.6	96.9	96.9	95.8	95.3	95.9	96.1	95.1	95.1	95	93.5
10	1	AP1-F1	95	95.9	96.7	95.9	96.6	96.9	96.1	96.4	97.7		97.6	97.1	97.4	97.4	97.1	97.6	97.4	96.6	96.9	97.1	97.1	95.8	97.4	96.7	96.6	96.9	96.1	97.4	97.4	97.2	96.7	96.7	96.6	96.9	96.1	96.6	96.6	96.9	96.9	95.4	95.3	96.3	97.1	96.1	95.8	95.9	95.1
11	1	AP1-H1	94.5	95.4	96.9	97.1	97.4	97.7	96.3	95.9	97.9	97.6		97.2	97.2	97.6	96.9	97.4	96.9	96.1	96.7	96.9	96.9	95.3	97.2	96.6	96.4	96.7	95.9	96.9	97.2	96.7	96.3	96.3	96.1	96.1	95.3	96.1	95.4	96.4	96.4	95	94.8	95.4	95.6	94.3	94.3	94.5	93
12	1	CH1-F1	94.1	94.8	95.9	96.9	97.2	96.6	95.9	96.7	97.1	97.1	97.2		97.1	97.4	96.4	96.9	96.6	96.3	96.3	97.4	96.4	95.4	96.7	96.1	96.3	96.9	96.4	96.7	96.7	96.6	96.1	96.1	95.9	96.3	95.8	96.3	96.6	96.9	96.9	95.8	95.6	96.6	96.7	96.1	96.1	96.3	94.8
13	1	CH2-B1	95.4	96.4	97.9	97.6	98.5	96.9	96.6	97.4	98	97.4	97.2	97.1		99	98	98.5	98.5	97.9	98.5	98.4	98	96.1	98.4	98.4	98.2	98.5	97.4	98.7	99	98.5	98	98	97.9	97.9	97.1	97.6	97.2	98.2	97.9	96.7	96.6	96.9	96.7	96.1	96.4	95.9	94.5
14	1	CH2-P3	95.1	96.1	97.6	97.2	98.2	96.9	96.6	96.7	97.7	97.4	97.6	97.4	99		98.4	98.9	98.5	97.9	98.5	98.7	98.4	96.7	98.7	98.4	97.9	98.2	97.1	98.7	98.7	98.5	97.7	98	97.9	97.9	97.4	97.6	97.2	97.9	97.6	96.4	96.3	96.6	96.4	95.4	95.4	95.6	94.1
15	1	CH1-T2	95.3	96.3	96.7	96.3	96.9	96.3	95.8	95.8	97.4	97.1	96.9	96.4	98	98.4		98.9	98.4	96.9	97.6	97.7	98	97.1	98	97.7	97.6	97.6	96.1	97.7	98	97.6	97.4	97.4	97.2	97.2	96.4	96.6	96.3	97.2	96.9	96.1	95.9	95.6	95.8	94.5	94.5	94.6	93.2
16	1	CH1-B1	95.8	96.7	97.2	96.7	97.4	96.7	96.3	96.3	97.9	97.6	97.4	96.9	98.5	98.9	98.9		99.5	97.7	98.4	98.5	98.5	96.6	98.9	98.2	97.7	98	96.6	98.5	98.5	98.4	97.6	97.9	97.7	97.7	96.9	97.4	97.1	97.7	97.4	96.3	96.1	96.1	96.3	95	95	95.1	93.7
17	1	CH1-B3	96.3	97.2	97.7	96.7	97.4	96.3	96.1	96.3	97.7	97.4	96.9	96.6	98.5	98.5	98.4	99.5		97.2	97.9	98.2	98	96.1	98.4	97.7	97.2	97.6	96.6	98	98	97.9	97.1	97.4	97.2	97.2	96.4	96.9	96.6	97.2	96.9	95.8	95.6	95.8	96.1	95.3	95.3	95.1	93.7
18	1	CH1-P3	94	94.5	95.9	95.4	96.7	95.8	96.6	96.9	96.6	96.6	96.1	96.3	97.9	97.9	96.9	97.7	97.2		99.3	98.5	97.2	97.2	98.5	98.9	99	99	97.6	99.2	98.9	99	98.2	98.9	98.7	98.7	97.6	98	97.7	98.7	98.4	98.2	98	97.7	98.5	96.6	96.9	97.1	95.6
19	1	AP3-P1	94.1	95.1	96.6	96.1	97.4	96.4	96.6	96.9	97.2	96.9	96.7	96.3	98.5	98.5	97.6	98.4	97.9	99.3		98.9	97.9	96.9	99.2	99.5	99	99	97.6	99.2	99.2	99	98.2	98.5	98.4	98.4	97.6	98	97.7	98.7	98.4	97.9	97.7	97.7	97.9	96.3	96.6	96.7	95.3
20	1	AP1-B1	94.5	95.4	96.9	96.6	97.2	96.3	95.9	96.7	97.4	97.1	96.9	97.4	98.4	98.7	97.7	98.5	98.2	98.5	98.9		98	97.4	99.3	98.7	98.5	99.2	98	98	98	97.9	97.1	97.4	97.2	97.2	96.4	96.9	96.6	97.6	97.2	97.1	96.9	96.9	97.1	96.4	96.4	96.6	95.1
21	1	CH2-F3	94.3	95.3	97.1	96.6	96.9	96.6	96.1	96.1	98	97.1	96.9	96.4	98	98.4	98	98.5	98	97.2	97.9	98		97.7	98.7	98.4	97.9	97.6	96.1	98	98	98.2	98	98.4	98.5	98.2	97.7	97.6	97.2	97.2	96.9	96.4	95.9	95.6	95.8	94.5	94.5	94.6	93.2
22	1	CH3-F2	93.2	93.7	95.1	94.6	95	95	94.8	95.1	96.4	95.8	95.3	95.4	96.1	96.7	97.1	96.6	96.1	97.2	96.9	97.4	97.7		97.7	97.4	97.2	96.9	95.4	96.7	96.4	96.9	97.1	96.7	97.2	96.9	96.4	96.3	95.6	96.3	96.3	96.4	96.6	95.6	96.1	94.8	94.8	95	94.1
23	1	AP3-B1	94.6	95.6	97.4	96.6	97.2	96.6	96.1	96.4	98	97.4	97.2	96.7	98.4	98.7	98	98.9	98.4	98.5	99.2	99.3	98.7	97.7		99.3	98.9	98.9	97.4	98.4	98.4	98.5	97.7	98	97.9	97.9	97.1	97.6	97.2	97.9	97.6	97.1	96.9	96.9	97.1	95.8	95.8	95.9	94.5
24	1	CH1-P2	94	95	96.7	95.9	97.2	96.3	96.1	96.4	97.4	96.7	96.6	96.1	98.4	98.4	97.7	98.2	97.7	98.9	99.5	98.7	98.4	97.4	99.3		99.5	98.9	97.4	98.7	98.7	98.9	98.4	98.7	98.5	98.5	97.4	97.9	97.6	98.2	97.9	97.7	97.6	97.2	97.4	95.8	96.1	96.3	94.8
25	1	CH2-B2	93.8	94.8	96.6	95.8	97.1	96.1	95.9	96.6	97.2	96.6	96.4	96.3	98.2	97.9	97.6	97.7	97.2	99	99	98.5	97.9	97.2	98.9	99.5		99.3	97.9	98.2	98.5	98.4	98.2	98.5	98.4	98.4	96.9	97.4	97.1	98	97.7	97.9	97.7	97.1	97.9	95.9	96.3	96.4	95
26	1	AP1-P1	94.1	95.1	96.6	96.1	97.4	96.4	95.9	96.9	97.2	96.9	96.7	96.9	98.5	98.2	97.6	98	97.6	99	99	99.2	97.6	96.9	98.9	98.9	99.3		98.5	98.2	98.5	98	97.6	97.9	97.7	97.7	96.6	97.1	96.7	98	97.7	97.6	97.4	97.1	97.9	96.6	96.6	96.7	95.3
27	1	AP1-P2	93.8	95.1	96.3	96.3	97.6	96.3	95.6	96.7	96.1	96.1	95.9	96.4	97.4	97.1	96.1	96.6	96.6	97.6	97.6	98	96.1	95.4	97.4	97.4	97.9	98.5		96.7	97.1	96.6	96.1	96.4	96.3	96.3	95.1	95.6	95.6	96.6	96.3	96.1	95.9	95.9	97.1	96.4	96.1	96.3	94.8
28	2	AP2-P3	94.8	95.3	96.7	96.3	97.6	96.6	97.4	97.1	97.4	97.4	96.9	96.7	98.7	98.7	97.7	98.5	98	99.2	99.2	98	98	96.7	98.4	98.7	98.2	98.2	96.7		99.7	99.8	99	99.3	99.2	99.2	98.4	98.9	98.5	99.2	98.9	97.7	97.6	97.6	97.7	96.1	96.4	96.6	95.1
29	2	AP3-P3	94.8	95.6	97.1	96.6	97.9	96.9	97.4	97.1	97.7	97.4	97.2	96.7	99	98.7	98	98.5	98	98.9	99.2	98	98	96.4	98.4	98.7	98.5	98.5	97.1	99.7		99.5	99	99	98.9	98.9	98	98.5	98.2	99.2	98.9	97.7	97.6	97.6	97.7	96.1	96.4	96.6	95.1
30	2	AP2-P1	94.6	95.1	96.9	96.1	97.4	96.4	97.2	96.9	97.6	97.2	96.7	96.6	98.5	98.5	97.6	98.4	97.9	99	99	97.9	98.2	96.9	98.5	98.9	98.4	98	96.6	99.8	99.5		99.2	99.5	99.3	99.3	98.5	99	98.7	99	98.7	97.6	97.4	97.4	97.6	95.9	96.3	96.4	95
31	2	CH3-T2	94.1	94.6	96.4	95.6	96.9	95.9	96.7	96.4	97.1	96.7	96.3	96.1	98	97.7	97.4	97.6	97.1	98.2	98.2	97.1	98	97.1	97.7	98.4	98.2	97.6	96.1	99	99	99.2		99	99.2	98.9	98.4	98.5	97.9	98.5	98.2	97.7	97.9	96.9	97.1	95.4	96.1	96.3	95.1
32	2	CH1-B2	94.1	94.6	96.4	95.6	96.9	95.9	96.7	96.4	97.1	96.7	96.3	96.1	98	98	97.4	97.9	97.4	98.9	98.5	97.4	98.4	96.7	98	98.7	98.5	97.9	96.4	99.3	99	99.5	99		99.5	99.5	98.4	98.9	98.5	98.5	98.2	97.4	97.2	96.9	97.4	95.4	95.8	95.9	94.5
33	2	CH3-B1	94	94.5	96.3	95.4	96.7	95.8	96.6	96.3	96.9	96.6	96.1	95.9	97.9	97.9	97.2	97.7	97.2	98.7	98.4	97.2	98.5	97.2	97.9	98.5	98.4	97.7	96.3	99.2	98.9	99.3	99.2	99.5		99.7	98.5	98.4	98	98.4	98	97.2	97.1	96.7	97.2	95.3	95.6	95.8	94.3
34	2	CH3-P2	94	94.5	96.3	95.8	97.1	96.1	96.9	96.6	97.2	96.9	96.1	96.3	97.9	97.9	97.2	97.7	97.2	98.7	98.4	97.2	98.2	96.9	97.9	98.5	98.4	97.7	96.3	99.2	98.9	99.3	98.9	99.5	99.7		98.2	98.4	98.4	98.4	98	97.2	97.1	96.7	97.2	95.3	95.6	95.8	94.3
35	2	AP3-H1	93.5	94	95.4	94.6	95.9	95	95.8	95.8	96.1	96.1	95.3	95.8	97.1	97.4	96.4	96.9	96.4	97.6	97.6	96.4	97.7	96.4	97.1	97.4	96.9	96.6	95.1	98.4	98	98.5	98.4	98.4	98.5	98.2		98.9	98.5	98.2	98.2	97.4	97.2	97.2	97.1	95.8	96.4	96.6	95.1
36	2	CH3-H2	94	94.5	95.9	95.1	96.4	95.8	96.3	95.9	96.9	96.6	96.1	96.3	97.6	97.6	96.6	97.4	96.9	98	98	96.9	97.6	96.3	97.6	97.9	97.4	97.1	95.6	98.9	98.5	99	98.5	98.9	98.4	98.4	98.9		98.7	98.4	98.7	97.9	97.7	97.7	97.2	96.3	96.9	97.1	95.6
37	2	AP2-H1	93.3	94.1	95.6	95.1	96.4	95.4	96.3	96.9	96.6	96.6	95.4	96.6	97.2	97.2	96.3	97.1	96.6	97.7	97.7	96.6	97.2	95.6	97.2	97.6	97.1	96.7	95.6	98.5	98.2	98.7	97.9	98.5	98	98.4	98.5	98.7		98.4	98.4	97.2	97.1	97.4	97.6	96.3	96.6	96.7	95.3
38	2	AP2-P2	94.3	94.8	96.3	95.8	97.1	96.1	96.9	97.2	96.9	96.9	96.4	96.9	98.2	97.9	97.2	97.7	97.2	98.7	98.7	97.6	97.2	96.3	97.9	98.2	98	98	96.6	99.2	99.2	99	98.5	98.5	98.4	98.4	98.2	98.4	98.4		99.7	98.5	98.4	98.4	98.2	96.9	97.2	97.4	95.9
39	2	AP2-B2	94.3	94.8	95.9	95.4	96.7	96.1	96.6	96.9	96.9	96.9	96.4	96.9	97.9	97.6	96.9	97.4	96.9	98.4	98.4	97.2	96.9	96.3	97.6	97.9	97.7	97.7	96.3	98.9	98.9	98.7	98.2	98.2	98	98	98.2	98.7	98.4	99.7		98.5	98.4	98.7	98.2	97.2	97.6	97.7	96.3
40	2	AP3-B3	92.8	93.3	94.8	94.6	95.6	95	95.8	96.7	95.8	95.4	95	95.8	96.7	96.4	96.1	96.3	95.8	98.2	97.9	97.1	96.4	96.4	97.1	97.7	97.9	97.6	96.1	97.7	97.7	97.6	97.7	97.4	97.2	97.2	97.4	97.9	97.2	98.5	98.5		99.5	98.2	97.7	97.1	97.7	98.2	96.7
41	2	CH1-P1	92.7	93.2	94.6	94.1	95.4	94.5	95.3	96.3	95.3	95.3	94.8	95.6	96.6	96.3	95.9	96.1	95.6	98	97.7	96.9	95.9	96.6	96.9	97.6	97.7	97.4	95.9	97.6	97.6	97.4	97.9	97.2	97.1	97.1	97.2	97.7	97.1	98.4	98.4	99.5		98	97.6	96.9	97.6	98	97.2
42	2	AP1-B3	93.5	94	94.8	94.5	95.8	94.8	95.4	96.6	95.9	96.3	95.4	96.6	96.9	96.6	95.6	96.1	95.8	97.7	97.7	96.9	95.6	95.6	96.9	97.2	97.1	97.1	95.9	97.6	97.6	97.4	96.9	96.9	96.7	96.7	97.2	97.7	97.4	98.4	98.7	98.2	98		98.5	98.5	98.9	99	97.6
43	2	AP1-P3	93.8	94.6	95.1	94.3	95.6	95	95.4	96.7	96.1	97.1	95.6	96.7	96.7	96.4	95.8	96.3	96.1	98.5	97.9	97.1	95.8	96.1	97.1	97.4	97.9	97.9	97.1	97.7	97.7	97.6	97.1	97.4	97.2	97.2	97.1	97.2	97.6	98.2	98.2	97.7	97.6	98.5		98	98.4	98.5	97.1
44	2	AP1-H2	93	93.8	94.3	93.7	95	93.7	94	96.4	95.1	96.1	94.3	96.1	96.1	95.4	94.5	95	95.3	96.6	96.3	96.4	94.5	94.8	95.8	95.8	95.9	96.6	96.4	96.1	96.1	95.9	95.4	95.4	95.3	95.3	95.8	96.3	96.3	96.9	97.2	97.1	96.9	98.5	98		99	98.9	97.7
45	2	AP1-T2	93.3	94.1	94.6	94	95	93.7	94.3	96.4	95.1	95.8	94.3	96.1	96.4	95.4	94.5	95	95.3	96.9	96.6	96.4	94.5	94.8	95.8	96.1	96.3	96.6	96.1	96.4	96.4	96.3	96.1	95.8	95.6	95.6	96.4	96.9	96.6	97.2	97.6	97.7	97.6	98.9	98.4	99		99.5	98
46	2	AP1-B2	92.8	93.7	94.1	93.5	94.8	93.8	94.5	96.3	95	95.9	94.5	96.3	95.9	95.6	94.6	95.1	95.1	97.1	96.7	96.6	94.6	95	95.9	96.3	96.4	96.7	96.3	96.6	96.6	96.4	96.3	95.9	95.8	95.8	96.6	97.1	96.7	97.4	97.7	98.2	98	99	98.5	98.9	99.5		98.5
47	2	CH1-T1	91.4	92.2	92.7	92	93.3	92.4	93	94.8	93.5	95.1	93	94.8	94.5	94.1	93.2	93.7	93.7	95.6	95.3	95.1	93.2	94.1	94.5	94.8	95	95.3	94.8	95.1	95.1	95	95.1	94.5	94.3	94.3	95.1	95.6	95.3	95.9	96.3	96.7	97.2	97.6	97.1	97.7	98	98.5
48	3	AP3-P2	94.6	95.1	96.6	96.1	97.4	96.4	97.2	96.9	97.2	97.2	96.7	96.6	98.5	98.2	97.6	98	97.6	99	98.7	97.6	97.6	96.3	97.9	98.2	98.4	98.4	96.9	99.5	99.5	99.3	98.9	99.2	99	99	97.9	98.4	98	99	98.7	97.6	97.4	97.4	97.9	95.9	96.3	96.4	95
49	3	CH3-T1	93	93.5	95.3	95.4	96.4	95.4	95.9	95.9	95.6	95.4	95.8	96.6	96.6	96.9	95.6	96.4	95.9	97.4	97.1	96.6	96.3	95.3	96.6	96.9	96.7	96.7	95.9	97.9	97.6	98	97.6	97.6	97.4	97.4	96.9	97.4	96.7	97.1	96.7	96.6	96.4	95.4	95.9	94.6	95.3	95.8	94.5
50	3	AP2-B1	94	94.5	95.9	96.1	97.4	96.4	96.9	97.2	96.6	96.6	96.4	97.2	97.9	97.6	96.9	97.4	96.9	98	98	96.9	96.9	95.6	97.2	97.6	97.4	97.4	96.6	98.9	98.9	98.7	98.2	98.2	98	98	97.9	98	98	99.3	99	97.9	97.7	97.7	97.6	96.3	96.6	96.7	95.3
51	3	CH2-P2	94.6	95.4	96.9	97.1	98.4	97.4	97.6	96.9	97.2	96.6	97.1	96.6	98.2	97.9	97.2	97.7	97.2	98	98.4	97.2	97.2	95.6	97.6	97.9	97.7	97.7	97.2	98.9	99.2	98.7	98.2	98.2	98	98	97.2	97.7	97.4	98.4	98	96.9	96.7	96.7	96.9	95.3	95.6	95.8	94.3
52	3	CH2-P1	94.3	94.8	96.3	96.1	97.4	96.4	97.2	96.9	97.2	97.2	96.4	96.6	98.2	98.2	97.2	98	97.6	99	98.7	97.6	97.6	96.3	97.9	98.2	98	98	96.6	99.5	99.2	99.3	98.5	99.2	99	99.3	97.9	98.4	98.4	98.7	98.4	97.2	97.1	97.1	97.6	95.9	95.9	96.1	94.6
53	3	CH3-P1	94.3	94.8	96.3	96.1	97.4	96.4	97.2	96.9	97.2	97.2	96.4	96.6	98.2	98.2	97.6	98	97.6	99	98.7	97.6	97.9	96.6	97.9	98.5	98.4	98	96.6	99.5	99.2	99.3	98.9	99.5	99.3	99.7	97.9	98.4	98.4	98.7	98.4	97.6	97.4	97.1	97.6	95.6	95.9	96.1	94.6
54	3	AP3-B2	93.8	94.3	95.8	95.9	96.9	96.9	97.7	96.7	97.4	96.7	95.9	96.1	97.7	97.7	96.7	97.6	97.1	98.5	98.2	97.1	97.4	96.1	97.4	97.7	97.6	97.6	96.1	99	98.7	98.9	98	98.7	98.5	98.9	97.4	97.9	97.9	98.2	97.9	97.1	96.6	96.6	97.1	95.1	95.4	95.6	94.1
55	3	CH2-F2	93.2	93.7	94.8	95.3	95.9	95.9	96.7	95.4	95.8	94.8	95.6	94.5	95.4	95.4	95.1	95	94.5	95.9	95.6	94.5	95.8	94.8	95.1	95.8	95.9	95.3	94.5	96.4	96.4	96.6	96.4	96.7	96.9	97.2	95.8	95.6	95.6	95.9	95.6	95.1	94.6	94.3	94.8	92.8	93.2	93.3	91.9
56	3	AP2-B3	93.3	93.8	95.6	95.4	96.4	97.4	97.6	96.6	96.9	96.9	96.7	95.6	97.2	96.9	96.3	96.7	96.3	97.7	97.4	96.3	96.6	95.3	96.6	96.9	97.1	97.1	95.6	98.2	98.2	98	97.6	97.9	97.7	98	96.6	97.1	97.1	97.7	97.4	96.6	96.1	96.1	96.6	94.6	95	95.1	93.7
57	3	CH3-B3	93	93.5	95.3	95.1	96.1	97.1	97.2	96.3	96.6	96.6	96.4	95.3	96.9	96.6	95.9	96.4	95.9	97.4	97.1	95.9	96.3	95	96.3	96.6	96.7	96.7	95.3	97.9	97.9	97.7	97.2	97.6	97.4	97.7	96.3	96.7	96.7	97.4	97.1	96.3	95.8	95.8	96.3	94.6	94.6	94.8	93.3
58	3	CH3-P3	91.1	91.5	93.3	93.5	94.1	95.4	95.3	94.3	94.6	94.6	94.5	93.3	95	95	94.3	94.8	94.3	95.8	95.4	94.3	95.6	94.3	94.6	95.3	95.1	94.8	93.3	96.3	95.9	96.1	95.9	96.3	96.7	96.7	95.3	95.1	95.1	95.4	95.1	94.6	94.1	93.8	94.3	92.7	92.7	92.8	91.7
59	3	AP1-F3	90.1	90.9	92.4	92.8	93.5	94.1	95.3	94.3	93.7	93.3	93.5	93	93	92.7	92.4	92.5	92	93.2	93.2	92	92.8	91.5	92.4	93	92.8	92.5	92	94	94	93.8	94.1	93.7	93.7	93.8	93.8	94.1	94.5	94.5	94.5	94.6	94.1	94.5	93.7	93.3	94	94.1	93.3
60	3	CH3-B2	91.2	92	93.2	93	94	94.6	94.8	94.8	93.8	94.5	94	93.8	94.5	94.5	93.8	94.6	94.1	95.3	95	93.8	94.5	93.2	94.1	94.8	94.6	94.3	93.2	95.8	95.4	95.6	95.1	95.8	95.6	95.9	95.1	95.6	96.3	95.6	95.6	95.4	95	95	95.1	93.8	94.1	94.3	93.5
61		CH3-F3	89.8	90.2	91.1	91.9	91.5	93.2	93.3	92	92	92	91.9	91.1	91.7	92	91.4	91.9	91.4	92.5	92.2	91.4	92.5	91.2	91.7	92	91.9	91.5	90.7	93	92.7	92.8	92.5	93	93.3	93.5	92.7	92.4	93	92.8	92.7	92.2	91.7	91.7	92	90.6	90.9	91.1	90.2
62		NC_003689	96.9	96.6	95.4	94.8	94.1	94	92.5	92.4	93.2	92.8	94	93	93.7	93.3	93.5	94	94.5	91.7	92.4	92.7	92.5	90.9	92.8	92.2	92	92.4	92.7	92.5	92.8	92.4	91.9	91.9	91.7	91.7	90.9	91.7	91.4	92	92	90.6	90.4	90.9	91.2	90.4	90.7	90.2	88.8
[truncated: 16 more columns]

## Sheet: PDV
	Cluster	Sample	1	2	3	4	5	6	7	8	9	10	11	12	13	14	15	16	17	18	19	20	21	22	23	24	25	26	27	28	29	30	31	32	33	34	35	36	37	38	39	40	41	42	43	44	45	46	47
1	1	CH3-B3		100	100	100	100	100	100	100	100	100	100	100	100	100	100	100	100	100	99.8	99.2	99.2	99.2	99.7	99.7	99.7	99.7	99.7	99.7	99.7	99.7	99.7	99.4	99.8	99.8	99.8	99.8	99.8	98.5	99.8	99.8	99.5	99.8	99.8	99.2	99.5	99.5	99.7
2	1	CH3-P3	100		100	100	100	100	100	100	100	100	100	100	100	100	100	100	100	100	99.8	99.2	99.2	99.2	99.7	99.7	99.7	99.7	99.7	99.7	99.7	99.7	99.7	99.4	99.8	99.8	99.8	99.8	99.8	98.5	99.8	99.8	99.5	99.8	99.8	99.2	99.5	99.5	99.7
3	1	CH3-P2	100	100		100	100	100	100	100	100	100	100	100	100	100	100	100	100	100	99.8	99.2	99.2	99.2	99.7	99.7	99.7	99.7	99.7	99.7	99.7	99.7	99.7	99.4	99.8	99.8	99.8	99.8	99.8	98.5	99.8	99.8	99.5	99.8	99.8	99.2	99.5	99.5	99.7
4	1	CH3-P1	100	100	100		100	100	100	100	100	100	100	100	100	100	100	100	100	100	99.8	99.2	99.2	99.2	99.7	99.7	99.7	99.7	99.7	99.7	99.7	99.7	99.7	99.4	99.8	99.8	99.8	99.8	99.8	98.5	99.8	99.8	99.5	99.8	99.8	99.2	99.5	99.5	99.7
5	1	AP3-P2	100	100	100	100		100	100	100	100	100	100	100	100	100	100	100	100	100	99.8	99.2	99.2	99.2	99.7	99.7	99.7	99.7	99.7	99.7	99.7	99.7	99.7	99.4	99.8	99.8	99.8	99.8	99.8	98.5	99.8	99.8	99.5	99.8	99.8	99.2	99.5	99.5	99.7
6	1	AP3-P1	100	100	100	100	100		100	100	100	100	100	100	100	100	100	100	100	100	99.8	99.2	99.2	99.2	99.7	99.7	99.7	99.7	99.7	99.7	99.7	99.7	99.7	99.4	99.8	99.8	99.8	99.8	99.8	98.5	99.8	99.8	99.5	99.8	99.8	99.2	99.5	99.5	99.7
7	1	AP2-P3	100	100	100	100	100	100		100	100	100	100	100	100	100	100	100	100	100	99.8	99.2	99.2	99.2	99.7	99.7	99.7	99.7	99.7	99.7	99.7	99.7	99.7	99.4	99.8	99.8	99.8	99.8	99.8	98.5	99.8	99.8	99.5	99.8	99.8	99.2	99.5	99.5	99.7
8	1	AP2-H3	100	100	100	100	100	100	100		100	100	100	100	100	100	100	100	100	100	99.8	99.2	99.2	99.2	99.7	99.7	99.7	99.7	99.7	99.7	99.7	99.7	99.7	99.4	99.8	99.8	99.8	99.8	99.8	98.5	99.8	99.8	99.5	99.8	99.8	99.2	99.5	99.5	99.7
9	1	AP2-B3	100	100	100	100	100	100	100	100		100	100	100	100	100	100	100	100	100	99.8	99.2	99.2	99.2	99.7	99.7	99.7	99.7	99.7	99.7	99.7	99.7	99.7	99.4	99.8	99.8	99.8	99.8	99.8	98.5	99.8	99.8	99.5	99.8	99.8	99.2	99.5	99.5	99.7
10	1	AP2-P2	100	100	100	100	100	100	100	100	100		100	100	100	100	100	100	100	100	99.8	99.2	99.2	99.2	99.7	99.7	99.7	99.7	99.7	99.7	99.7	99.7	99.7	99.4	99.8	99.8	99.8	99.8	99.8	98.5	99.8	99.8	99.5	99.8	99.8	99.2	99.5	99.5	99.7
11	1	AP2-H2	100	100	100	100	100	100	100	100	100	100		100	100	100	100	100	100	100	99.8	99.2	99.2	99.2	99.7	99.7	99.7	99.7	99.7	99.7	99.7	99.7	99.7	99.4	99.8	99.8	99.8	99.8	99.8	98.5	99.8	99.8	99.5	99.8	99.8	99.2	99.5	99.5	99.7
12	1	AP2-B2	100	100	100	100	100	100	100	100	100	100	100		100	100	100	100	100	100	99.8	99.2	99.2	99.2	99.7	99.7	99.7	99.7	99.7	99.7	99.7	99.7	99.7	99.4	99.8	99.8	99.8	99.8	99.8	98.5	99.8	99.8	99.5	99.8	99.8	99.2	99.5	99.5	99.7
13	1	AP2-P1	100	100	100	100	100	100	100	100	100	100	100	100		100	100	100	100	100	99.8	99.2	99.2	99.2	99.7	99.7	99.7	99.7	99.7	99.7	99.7	99.7	99.7	99.4	99.8	99.8	99.8	99.8	99.8	98.5	99.8	99.8	99.5	99.8	99.8	99.2	99.5	99.5	99.7
14	1	AP2-F1	100	100	100	100	100	100	100	100	100	100	100	100	100		100	100	100	100	99.8	99.2	99.2	99.2	99.7	99.7	99.7	99.7	99.7	99.7	99.7	99.7	99.7	99.4	99.8	99.8	99.8	99.8	99.8	98.5	99.8	99.8	99.5	99.8	99.8	99.2	99.5	99.5	99.7
15	1	CH1-F2	100	100	100	100	100	100	100	100	100	100	100	100	100	100		100	100	100	99.8	99.2	99.2	99.2	99.7	99.7	99.7	99.7	99.7	99.7	99.7	99.7	99.7	99.4	99.8	99.8	99.8	99.8	99.8	98.5	99.8	99.8	99.5	99.8	99.8	99.2	99.5	99.5	99.7
16	1	CH1-P1	100	100	100	100	100	100	100	100	100	100	100	100	100	100	100		100	100	99.8	99.2	99.2	99.2	99.7	99.7	99.7	99.7	99.7	99.7	99.7	99.7	99.7	99.4	99.8	99.8	99.8	99.8	99.8	98.5	99.8	99.8	99.5	99.8	99.8	99.2	99.5	99.5	99.7
17	1	CH1-F1	100	100	100	100	100	100	100	100	100	100	100	100	100	100	100	100		100	99.8	99.2	99.2	99.2	99.7	99.7	99.7	99.7	99.7	99.7	99.7	99.7	99.7	99.4	99.8	99.8	99.8	99.8	99.8	98.5	99.8	99.8	99.5	99.8	99.8	99.2	99.5	99.5	99.7
18	1	AP1-H2	100	100	100	100	100	100	100	100	100	100	100	100	100	100	100	100	100		99.8	99.2	99.2	99.2	99.7	99.7	99.7	99.7	99.7	99.7	99.7	99.7	99.7	99.4	99.8	99.8	99.8	99.8	99.8	98.5	99.8	99.8	99.5	99.8	99.8	99.2	99.5	99.5	99.7
19	1	AP3-P3	99.8	99.8	99.8	99.8	99.8	99.8	99.8	99.8	99.8	99.8	99.8	99.8	99.8	99.8	99.8	99.8	99.8	99.8		99.1	99.1	99.1	99.5	99.5	99.5	99.5	99.5	99.5	99.5	99.5	99.5	99.2	99.7	99.7	99.7	99.7	99.7	98.3	99.7	99.7	99.4	99.7	99.7	99.1	99.4	99.4	99.5
20		CH3-H1	99.2	99.2	99.2	99.2	99.2	99.2	99.2	99.2	99.2	99.2	99.2	99.2	99.2	99.2	99.2	99.2	99.2	99.2	99.1		98.5	98.5	98.9	98.9	98.9	98.9	98.9	98.9	98.9	98.9	98.9	98.6	99.1	99.1	99.1	99.1	99.1	97.7	99.1	99.1	98.8	99.1	99.1	98.5	98.8	98.8	98.9
21		AP3-B1	99.2	99.2	99.2	99.2	99.2	99.2	99.2	99.2	99.2	99.2	99.2	99.2	99.2	99.2	99.2	99.2	99.2	99.2	99.1	98.5		99.1	99.5	99.5	99.5	99.5	99.5	99.5	99.5	99.5	99.5	99.2	99.4	99.4	99.4	99.4	99.1	97.7	99.1	99.1	98.8	99.1	99.1	98.5	98.8	98.8	98.9
22		CH2-B1	99.2	99.2	99.2	99.2	99.2	99.2	99.2	99.2	99.2	99.2	99.2	99.2	99.2	99.2	99.2	99.2	99.2	99.2	99.1	98.5	99.1		99.5	99.5	99.5	99.5	99.5	99.5	99.5	99.5	99.5	99.2	99.4	99.4	99.4	99.4	99.1	97.7	99.1	99.1	98.8	99.1	99.1	98.5	98.8	98.8	98.9
23	3	AP1-B1	99.7	99.7	99.7	99.7	99.7	99.7	99.7	99.7	99.7	99.7	99.7	99.7	99.7	99.7	99.7	99.7	99.7	99.7	99.5	98.9	99.5	99.5		100	100	100	100	100	100	100	100	99.7	99.8	99.8	99.8	99.8	99.5	98.2	99.5	99.5	99.2	99.5	99.5	98.9	99.2	99.2	99.4
24	3	CH2-F1	99.7	99.7	99.7	99.7	99.7	99.7	99.7	99.7	99.7	99.7	99.7	99.7	99.7	99.7	99.7	99.7	99.7	99.7	99.5	98.9	99.5	99.5	100		100	100	100	100	100	100	100	99.7	99.8	99.8	99.8	99.8	99.5	98.2	99.5	99.5	99.2	99.5	99.5	98.9	99.2	99.2	99.4
25	3	CH2-H1	99.7	99.7	99.7	99.7	99.7	99.7	99.7	99.7	99.7	99.7	99.7	99.7	99.7	99.7	99.7	99.7	99.7	99.7	99.5	98.9	99.5	99.5	100	100		100	100	100	100	100	100	99.7	99.8	99.8	99.8	99.8	99.5	98.2	99.5	99.5	99.2	99.5	99.5	98.9	99.2	99.2	99.4
26	3	CH2-P1	99.7	99.7	99.7	99.7	99.7	99.7	99.7	99.7	99.7	99.7	99.7	99.7	99.7	99.7	99.7	99.7	99.7	99.7	99.5	98.9	99.5	99.5	100	100	100		100	100	100	100	100	99.7	99.8	99.8	99.8	99.8	99.5	98.2	99.5	99.5	99.2	99.5	99.5	98.9	99.2	99.2	99.4
27	3	CH2-F2	99.7	99.7	99.7	99.7	99.7	99.7	99.7	99.7	99.7	99.7	99.7	99.7	99.7	99.7	99.7	99.7	99.7	99.7	99.5	98.9	99.5	99.5	100	100	100	100		100	100	100	100	99.7	99.8	99.8	99.8	99.8	99.5	98.2	99.5	99.5	99.2	99.5	99.5	98.9	99.2	99.2	99.4
28	3	CH2-H2	99.7	99.7	99.7	99.7	99.7	99.7	99.7	99.7	99.7	99.7	99.7	99.7	99.7	99.7	99.7	99.7	99.7	99.7	99.5	98.9	99.5	99.5	100	100	100	100	100		100	100	100	99.7	99.8	99.8	99.8	99.8	99.5	98.2	99.5	99.5	99.2	99.5	99.5	98.9	99.2	99.2	99.4
29	3	CH2-P2	99.7	99.7	99.7	99.7	99.7	99.7	99.7	99.7	99.7	99.7	99.7	99.7	99.7	99.7	99.7	99.7	99.7	99.7	99.5	98.9	99.5	99.5	100	100	100	100	100	100		100	100	99.7	99.8	99.8	99.8	99.8	99.5	98.2	99.5	99.5	99.2	99.5	99.5	98.9	99.2	99.2	99.4
30	3	CH2-F3	99.7	99.7	99.7	99.7	99.7	99.7	99.7	99.7	99.7	99.7	99.7	99.7	99.7	99.7	99.7	99.7	99.7	99.7	99.5	98.9	99.5	99.5	100	100	100	100	100	100	100		100	99.7	99.8	99.8	99.8	99.8	99.5	98.2	99.5	99.5	99.2	99.5	99.5	98.9	99.2	99.2	99.4
31	3	CH2-H3	99.7	99.7	99.7	99.7	99.7	99.7	99.7	99.7	99.7	99.7	99.7	99.7	99.7	99.7	99.7	99.7	99.7	99.7	99.5	98.9	99.5	99.5	100	100	100	100	100	100	100	100		99.7	99.8	99.8	99.8	99.8	99.5	98.2	99.5	99.5	99.2	99.5	99.5	98.9	99.2	99.2	99.4
32		AP1-B3	99.4	99.4	99.4	99.4	99.4	99.4	99.4	99.4	99.4	99.4	99.4	99.4	99.4	99.4	99.4	99.4	99.4	99.4	99.2	98.6	99.2	99.2	99.7	99.7	99.7	99.7	99.7	99.7	99.7	99.7	99.7		99.5	99.5	99.5	99.5	99.2	98.2	99.5	99.5	98.9	99.2	99.2	98.6	98.9	98.9	99.1
33	2	CH2-B2	99.8	99.8	99.8	99.8	99.8	99.8	99.8	99.8	99.8	99.8	99.8	99.8	99.8	99.8	99.8	99.8	99.8	99.8	99.7	99.1	99.4	99.4	99.8	99.8	99.8	99.8	99.8	99.8	99.8	99.8	99.8	99.5		100	100	100	99.7	98.3	99.7	99.7	99.4	99.7	99.7	99.1	99.4	99.4	99.5
34	2	CH2-P3	99.8	99.8	99.8	99.8	99.8	99.8	99.8	99.8	99.8	99.8	99.8	99.8	99.8	99.8	99.8	99.8	99.8	99.8	99.7	99.1	99.4	99.4	99.8	99.8	99.8	99.8	99.8	99.8	99.8	99.8	99.8	99.5	100		100	100	99.7	98.3	99.7	99.7	99.4	99.7	99.7	99.1	99.4	99.4	99.5
35	2	CH3-F1	99.8	99.8	99.8	99.8	99.8	99.8	99.8	99.8	99.8	99.8	99.8	99.8	99.8	99.8	99.8	99.8	99.8	99.8	99.7	99.1	99.4	99.4	99.8	99.8	99.8	99.8	99.8	99.8	99.8	99.8	99.8	99.5	100	100		100	99.7	98.3	99.7	99.7	99.4	99.7	99.7	99.1	99.4	99.4	99.5
36	2	CH3-H2	99.8	99.8	99.8	99.8	99.8	99.8	99.8	99.8	99.8	99.8	99.8	99.8	99.8	99.8	99.8	99.8	99.8	99.8	99.7	99.1	99.4	99.4	99.8	99.8	99.8	99.8	99.8	99.8	99.8	99.8	99.8	99.5	100	100	100		99.7	98.3	99.7	99.7	99.4	99.7	99.7	99.1	99.4	99.4	99.5
37		AP1-B2	99.8	99.8	99.8	99.8	99.8	99.8	99.8	99.8	99.8	99.8	99.8	99.8	99.8	99.8	99.8	99.8	99.8	99.8	99.7	99.1	99.1	99.1	99.5	99.5	99.5	99.5	99.5	99.5	99.5	99.5	99.5	99.2	99.7	99.7	99.7	99.7		98.6	99.7	99.7	99.4	99.7	99.7	99.1	99.4	99.4	99.5
38		CH3-B1	98.5	98.5	98.5	98.5	98.5	98.5	98.5	98.5	98.5	98.5	98.5	98.5	98.5	98.5	98.5	98.5	98.5	98.5	98.3	97.7	97.7	97.7	98.2	98.2	98.2	98.2	98.2	98.2	98.2	98.2	98.2	98.2	98.3	98.3	98.3	98.3	98.6		98.6	98.6	98	98.3	98.3	97.7	98	98	98.5
39		AP1-P3	99.8	99.8	99.8	99.8	99.8	99.8	99.8	99.8	99.8	99.8	99.8	99.8	99.8	99.8	99.8	99.8	99.8	99.8	99.7	99.1	99.1	99.1	99.5	99.5	99.5	99.5	99.5	99.5	99.5	99.5	99.5	99.5	99.7	99.7	99.7	99.7	99.7	98.6		100	99.4	99.7	99.7	99.1	99.4	99.4	99.5
40		CH3-H3	99.8	99.8	99.8	99.8	99.8	99.8	99.8	99.8	99.8	99.8	99.8	99.8	99.8	99.8	99.8	99.8	99.8	99.8	99.7	99.1	99.1	99.1	99.5	99.5	99.5	99.5	99.5	99.5	99.5	99.5	99.5	99.5	99.7	99.7	99.7	99.7	99.7	98.6	100		99.4	99.7	99.7	99.1	99.4	99.4	99.5
41		CH3-T2	99.5	99.5	99.5	99.5	99.5	99.5	99.5	99.5	99.5	99.5	99.5	99.5	99.5	99.5	99.5	99.5	99.5	99.5	99.4	98.8	98.8	98.8	99.2	99.2	99.2	99.2	99.2	99.2	99.2	99.2	99.2	98.9	99.4	99.4	99.4	99.4	99.4	98	99.4	99.4		99.4	99.4	98.8	99.1	99.1	99.2
42		AP3-B2	99.8	99.8	99.8	99.8	99.8	99.8	99.8	99.8	99.8	99.8	99.8	99.8	99.8	99.8	99.8	99.8	99.8	99.8	99.7	99.1	99.1	99.1	99.5	99.5	99.5	99.5	99.5	99.5	99.5	99.5	99.5	99.2	99.7	99.7	99.7	99.7	99.7	98.3	99.7	99.7	99.4		100	99.4	99.7	99.7	99.8
43		CH1-P3	99.8	99.8	99.8	99.8	99.8	99.8	99.8	99.8	99.8	99.8	99.8	99.8	99.8	99.8	99.8	99.8	99.8	99.8	99.7	99.1	99.1	99.1	99.5	99.5	99.5	99.5	99.5	99.5	99.5	99.5	99.5	99.2	99.7	99.7	99.7	99.7	99.7	98.3	99.7	99.7	99.4	100		99.4	99.7	99.7	99.8
44		AP2-H1	99.2	99.2	99.2	99.2	99.2	99.2	99.2	99.2	99.2	99.2	99.2	99.2	99.2	99.2	99.2	99.2	99.2	99.2	99.1	98.5	98.5	98.5	98.9	98.9	98.9	98.9	98.9	98.9	98.9	98.9	98.9	98.6	99.1	99.1	99.1	99.1	99.1	97.7	99.1	99.1	98.8	99.4	99.4		99.1	99.1	99.2
45		AP2-F3	99.5	99.5	99.5	99.5	99.5	99.5	99.5	99.5	99.5	99.5	99.5	99.5	99.5	99.5	99.5	99.5	99.5	99.5	99.4	98.8	98.8	98.8	99.2	99.2	99.2	99.2	99.2	99.2	99.2	99.2	99.2	98.9	99.4	99.4	99.4	99.4	99.4	98	99.4	99.4	99.1	99.7	99.7	99.1		99.7	99.5
46		CH3-F2	99.5	99.5	99.5	99.5	99.5	99.5	99.5	99.5	99.5	99.5	99.5	99.5	99.5	99.5	99.5	99.5	99.5	99.5	99.4	98.8	98.8	98.8	99.2	99.2	99.2	99.2	99.2	99.2	99.2	99.2	99.2	98.9	99.4	99.4	99.4	99.4	99.4	98	99.4	99.4	99.1	99.7	99.7	99.1	99.7		99.5
47		AP1-H3	99.7	99.7	99.7	99.7	99.7	99.7	99.7	99.7	99.7	99.7	99.7	99.7	99.7	99.7	99.7	99.7	99.7	99.7	99.5	98.9	98.9	98.9	99.4	99.4	99.4	99.4	99.4	99.4	99.4	99.4	99.4	99.1	99.5	99.5	99.5	99.5	99.5	98.5	99.5	99.5	99.2	99.8	99.8	99.2	99.5	99.5
48		CH3-F3	99.7	99.7	99.7	99.7	99.7	99.7	99.7	99.7	99.7	99.7	99.7	99.7	99.7	99.7	99.7	99.7	99.7	99.7	99.5	98.9	98.9	99.2	99.4	99.4	99.4	99.4	99.4	99.4	99.4	99.4	99.4	99.1	99.5	99.5	99.5	99.5	99.5	98.2	99.5	99.5	99.2	99.5	99.5	98.9	99.2	99.2	99.4
49		AP3-H1	99.5	99.5	99.5	99.5	99.5	99.5	99.5	99.5	99.5	99.5	99.5	99.5	99.5	99.5	99.5	99.5	99.5	99.5	99.4	98.8	98.8	99.1	99.2	99.2	99.2	99.2	99.2	99.2	99.2	99.2	99.2	98.9	99.4	99.4	99.4	99.4	99.4	98	99.4	99.4	99.1	99.7	99.7	99.1	99.4	99.4	99.5
50		AP1-H1	99.7	99.7	99.7	99.7	99.7	99.7	99.7	99.7	99.7	99.7	99.7	99.7	99.7	99.7	99.7	99.7	99.7	99.7	99.5	98.9	98.9	98.9	99.4	99.4	99.4	99.4	99.4	99.4	99.4	99.4	99.4	99.1	99.5	99.5	99.5	99.5	99.5	98.2	99.5	99.5	99.2	99.8	99.8	99.2	99.5	99.5	99.7
51		AP2-F2	99.5	99.5	99.5	99.5	99.5	99.5	99.5	99.5	99.5	99.5	99.5	99.5	99.5	99.5	99.5	99.5	99.5	99.5	99.4	98.8	98.8	98.8	99.2	99.2	99.2	99.2	99.2	99.2	99.2	99.2	99.2	98.9	99.4	99.4	99.4	99.4	99.4	98	99.4	99.4	99.1	99.7	99.7	99.1	99.4	99.4	99.5
52	4	AP3-B3	98.6	98.6	98.6	98.6	98.6	98.6	98.6	98.6	98.6	98.6	98.6	98.6	98.6	98.6	98.6	98.6	98.6	98.6	98.8	97.9	97.9	98.2	98.3	98.3	98.3	98.3	98.3	98.3	98.3	98.3	98.3	98	98.5	98.5	98.5	98.5	98.5	97.1	98.5	98.5	98.5	98.5	98.5	97.9	98.5	98.5	98.3
53	4	AP1-F2	98.3	98.3	98.3	98.3	98.3	98.3	98.3	98.3	98.3	98.3	98.3	98.3	98.3	98.3	98.3	98.3	98.3	98.3	98.5	97.6	97.6	97.9	98	98	98	98	98	98	98	98	98	97.7	98.2	98.2	98.2	98.2	98.2	96.8	98.2	98.2	98.2	98.5	98.5	97.9	98.5	98.5	98.3
54	4	AP3-F2	98.3	98.3	98.3	98.3	98.3	98.3	98.3	98.3	98.3	98.3	98.3	98.3	98.3	98.3	98.3	98.3	98.3	98.3	98.5	97.6	97.6	97.9	98	98	98	98	98	98	98	98	98	97.7	98.2	98.2	98.2	98.2	98.2	96.8	98.2	98.2	98.2	98.5	98.5	97.9	98.5	98.5	98.3
55	4	AP3-H2	98.6	98.6	98.6	98.6	98.6	98.6	98.6	98.6	98.6	98.6	98.6	98.6	98.6	98.6	98.6	98.6	98.6	98.6	98.8	97.9	97.9	98.2	98.3	98.3	98.3	98.3	98.3	98.3	98.3	98.3	98.3	98	98.5	98.5	98.5	98.5	98.5	97.1	98.5	98.5	98.2	98.8	98.8	98.2	98.8	98.8	98.6
56	4	AP3-F3	98	98	98	98	98	98	98	98	98	98	98	98	98	98	98	98	98	98	98.2	97.3	97.3	97.6	97.7	97.7	97.7	97.7	97.7	97.7	97.7	97.7	97.7	97.7	97.9	97.9	97.9	97.9	97.9	96.5	97.9	97.9	97.9	98.2	98.2	97.6	98.2	98.2	98
57		CH1-P2	99.8	99.8	99.8	99.8	99.8	99.8	99.8	99.8	99.8	99.8	99.8	99.8	99.8	99.8	99.8	99.8	99.8	99.8	99.7	99.1	99.1	99.1	99.5	99.5	99.5	99.5	99.5	99.5	99.5	99.5	99.5	99.2	99.7	99.7	99.7	99.7	99.7	98.3	99.7	99.7	99.4	99.7	99.7	99.1	99.4	99.4	99.5
58		CH3-B2	99.5	99.5	99.5	99.5	99.5	99.5	99.5	99.5	99.5	99.5	99.5	99.5	99.5	99.5	99.5	99.5	99.5	99.5	99.4	98.8	99.1	99.1	99.5	99.5	99.5	99.5	99.5	99.5	99.5	99.5	99.5	99.2	99.7	99.7	99.7	99.7	99.4	98	99.4	99.4	99.1	99.4	99.4	98.8	99.1	99.1	99.2
59		AP1-F1	99.7	99.7	99.7	99.7	99.7	99.7	99.7	99.7	99.7	99.7	99.7	99.7	99.7	99.7	99.7	99.7	99.7	99.7	99.5	98.9	98.9	98.9	99.4	99.4	99.4	99.4	99.4	99.4	99.4	99.4	99.4	99.1	99.5	99.5	99.5	99.5	99.5	98.2	99.5	99.5	99.2	99.8	99.8	99.2	99.5	99.5	99.7
60		AP2-B1	99.7	99.7	99.7	99.7	99.7	99.7	99.7	99.7	99.7	99.7	99.7	99.7	99.7	99.7	99.7	99.7	99.7	99.7	99.5	98.9	98.9	98.9	99.4	99.4	99.4	99.4	99.4	99.4	99.4	99.4	99.4	99.1	99.5	99.5	99.5	99.5	99.5	98.2	99.5	99.5	99.2	99.8	99.8	99.2	99.5	99.5	99.7
61		AP1-P1	99.5	99.5	99.5	99.5	99.5	99.5	99.5	99.5	99.5	99.5	99.5	99.5	99.5	99.5	99.5	99.5	99.5	99.5	99.4	98.8	98.8	98.8	99.2	99.2	99.2	99.2	99.2	99.2	99.2	99.2	99.2	98.9	99.4	99.4	99.4	99.4	99.4	98	99.4	99.4	99.4	99.7	99.7	99.1	99.4	99.4	99.5
62		AP1-P2	99.5	99.5	99.5	99.5	99.5	99.5	99.5	99.5	99.5	99.5	99.5	99.5	99.5	99.5	99.5	99.5	99.5	99.5	99.4	98.8	98.8	98.8	99.2	99.2	99.2	99.2	99.2	99.2	99.2	99.2	99.2	98.9	99.4	99.4	99.4	99.4	99.4	98	99.4	99.4	99.1	99.7	99.7	99.1	99.4	99.4	99.5
63		CH1-F3	98.3	98.3	98.3	98.3	98.3	98.3	98.3	98.3	98.3	98.3	98.3	98.3	98.3	98.3	98.3	98.3	98.3	98.3	98.2	97.9	97.6	97.6	98	98	98	98	98	98	98	98	98	97.7	98.2	98.2	98.2	98.2	98.2	97.1	98.2	98.2	97.9	98.3	98.3	98	98.3	98.3	98.2
64		CH2-T1	98.6	98.6	98.6	98.6	98.6	98.6	98.6	98.6	98.6	98.6	98.6	98.6	98.6	98.6	98.6	98.6	98.6	98.6	98.5	97.9	97.9	98	98.3	98.3	98.3	98.3	98.3	98.3	98.3	98.3	98.3	98	98.5	98.5	98.5	98.5	98.5	97.4	98.5	98.5	98.2	98.8	98.8	98.2	98.5	98.5	98.6
65		CH1-H2	97.3	97.3	97.3	97.3	97.3	97.3	97.3	97.3	97.3	97.3	97.3	97.3	97.3	97.3	97.3	97.3	97.3	97.3	97.1	96.8	96.5	96.5	97	97	97	97	97	97	97	97	97	97	97.1	97.1	97.1	97.1	97.1	96.3	97.4	97.4	97.4	97.4	97.4	96.8	97.4	97.4	97.6
66		CH1-B3	97	97	97	97	97	97	97	97	97	97	97	97	97	97	97	97	97	97	96.8	96.5	96.2	96.2	96.7	96.7	96.7	96.7	96.7	96.7	96.7	96.7	96.7	96.7	96.8	96.8	96.8	96.8	96.8	96	97.1	97.1	97.1	97.1	97.1	96.5	97.1	97.1	97.3
67		CH1-H3	98.5	98.5	98.5	98.5	98.5	98.5	98.5	98.5	98.5	98.5	98.5	98.5	98.5	98.5	98.5	98.5	98.5	98.5	98.3	98	97.7	97.7	98.2	98.2	98.2	98.2	98.2	98.2	98.2	98.2	98.2	98.2	98.3	98.3	98.3	98.3	98.3	97.3	98.6	98.6	98.6	98.6	98.6	98	98.3	98.3	98.5
68		CH1-T2	97.1	97.1	97.1	97.1	97.1	97.1	97.1	97.1	97.1	97.1	97.1	97.1	97.1	97.1	97.1	97.1	97.1	97.1	97	96.3	96.7	96.3	96.8	96.8	96.8	96.8	96.8	96.8	96.8	96.8	96.8	96.8	97	97	97	97	97	96.2	97.3	97.3	97	97	97	96.3	96.7	96.7	96.8
69		CH3-T1	97.6	97.6	97.6	97.6	97.6	97.6	97.6	97.6	97.6	97.6	97.6	97.6	97.6	97.6	97.6	97.6	97.6	97.6	97.4	97.1	96.8	96.8	97.3	97.3	97.3	97.3	97.3	97.3	97.3	97.3	97.3	97.3	97.4	97.4	97.4	97.4	97.4	96.7	97.7	97.7	98	97.4	97.4	96.8	97.1	97.1	97.3
70		CH2-T2	97.6	97.6	97.6	97.6	97.6	97.6	97.6	97.6	97.6	97.6	97.6	97.6	97.6	97.6	97.6	97.6	97.6	97.6	97.4	97.1	96.8	97	97.3	97.3	97.3	97.3	97.3	97.3	97.3	97.3	97.3	97.3	97.4	97.4	97.4	97.4	97.4	96.7	97.7	97.7	97.1	97.7	97.7	97.1	97.4	97.4	97.6
71		AP3-F1	95.6	95.6	95.6	95.6	95.6	95.6	95.6	95.6	95.6	95.6	95.6	95.6	95.6	95.6	95.6	95.6	95.6	95.6	95.4	95.1	94.8	94.8	95.3	95.3	95.3	95.3	95.3	95.3	95.3	95.3	95.3	95.6	95.4	95.4	95.4	95.4	95.4	94.7	95.7	95.7	95.1	95.6	95.6	95.9	95.3	95.3	95.7
72		AP1-T2	94.5	94.5	94.5	94.5	94.5	94.5	94.5	94.5	94.5	94.5	94.5	94.5	94.5	94.5	94.5	94.5	94.5	94.5	94.4	93.8	94.1	93.8	94.2	94.2	94.2	94.2	94.2	94.2	94.2	94.2	94.2	94.5	94.4	94.4	94.4	94.4	94.7	94.5	94.7	94.7	94.4	94.5	94.5	94.8	94.2	94.2	94.4
73		NC_008038	97.4	97.4	97.4	97.4	97.4	97.4	97.4	97.4	97.4	97.4	97.4	97.4	97.4	97.4	97.4	97.4	97.4	97.4	97.3	96.7	96.7	97	97.1	97.1	97.1	97.1	97.1	97.1	97.1	97.1	97.1	97.1	97.3	97.3	97.3	97.3	97.3	96.2	97.6	97.6	97.3	97.6	97.6	97	97.9	97.6	97.4
[truncated: 27 more columns]

## Sheet: PNRSV
	Group	Sample	1	2	3	4	5	6	7	8	9	10	11	12	13	14	15	16	17	18	19	20	21	22	23	24	25	26	27	28
1	1	AP1-F1		99.4	99.3	99.4	99.4	99.4	99.4	99.4	99.1	98.8	98.5	98.5	98.4	98.4	98.4	98.4	98.4	98.2	98.1	97.7	97.7	97.1	97.1	97.1	96.5	95.6	95.3	96.9
2	1	CH1-F1	99.4		99.6	99.7	99.7	99.7	99.7	99.7	99.4	99.1	98.8	98.8	99	99	99	99	99	98.8	98.7	98.2	98.2	97.7	97.7	97.7	97.1	96.2	95.9	97.5
3	1	AP3-P1	99.3	99.6		99.9	99.9	99.9	99.9	99.9	99.6	99.3	99	99	98.8	98.8	98.8	98.8	98.8	98.7	98.5	98.1	98.1	97.5	97.5	97.5	96.9	96	95.7	97.4
4	1	AP2-H3	99.4	99.7	99.9		100	100	100	100	99.7	99.4	98.8	98.8	98.7	98.7	98.7	98.7	98.7	98.5	98.4	97.9	97.9	97.4	97.4	97.4	96.8	95.9	95.6	97.2		95
5	1	AP2-P3	99.4	99.7	99.9	100		100	100	100	99.7	99.4	98.8	98.8	98.7	98.7	98.7	98.7	98.7	98.5	98.4	97.9	97.9	97.4	97.4	97.4	96.8	95.9	95.6	97.2		96
6	1	AP3-B1	99.4	99.7	99.9	100	100		100	100	99.7	99.4	98.8	98.8	98.7	98.7	98.7	98.7	98.7	98.5	98.4	97.9	97.9	97.4	97.4	97.4	96.8	95.9	95.6	97.2		97
7	1	AP3-P2	99.4	99.7	99.9	100	100	100		100	99.7	99.4	98.8	98.8	98.7	98.7	98.7	98.7	98.7	98.5	98.4	97.9	97.9	97.4	97.4	97.4	96.8	95.9	95.6	97.2		98
8	1	AP3-B3	99.4	99.7	99.9	100	100	100	100		99.7	99.4	98.8	98.8	98.7	98.7	98.7	98.7	98.7	98.5	98.4	97.9	97.9	97.4	97.4	97.4	96.8	95.9	95.6	97.2		99
9	1	AP3-B2	99.1	99.4	99.6	99.7	99.7	99.7	99.7	99.7		99.7	99.1	99.1	99	99	99	99	99	98.8	98.7	98.2	98.2	97.7	97.7	97.7	97.1	96.2	95.9	97.5		100
10	1	AP2-P2	98.8	99.1	99.3	99.4	99.4	99.4	99.4	99.4	99.7		99.4	99.4	99.3	99.3	99.3	99.3	99.3	99.1	99	98.5	98.5	97.9	97.9	97.9	97.4	96.5	96.2	97.8
11	2	AP2-B3	98.5	98.8	99	98.8	98.8	98.8	98.8	98.8	99.1	99.4		100	99.9	99.9	99.9	99.9	99.9	99.7	99.6	99.1	99.1	98.5	98.5	98.5	97.9	97.1	96.8	98.4
12	2	AP2-P1	98.5	98.8	99	98.8	98.8	98.8	98.8	98.8	99.1	99.4	100		99.9	99.9	99.9	99.9	99.9	99.7	99.6	99.1	99.1	98.5	98.5	98.5	97.9	97.1	96.8	98.4
13	2	AP1-B3	98.4	99	98.8	98.7	98.7	98.7	98.7	98.7	99	99.3	99.9	99.9		100	100	100	100	99.9	99.7	99.3	99.3	98.7	98.7	98.7	98.1	97.2	96.9	98.5
14	2	AP2-B1	98.4	99	98.8	98.7	98.7	98.7	98.7	98.7	99	99.3	99.9	99.9	100		100	100	100	99.9	99.7	99.3	99.3	98.7	98.7	98.7	98.1	97.2	96.9	98.5
15	2	CH1-B2	98.4	99	98.8	98.7	98.7	98.7	98.7	98.7	99	99.3	99.9	99.9	100	100		100	100	99.9	99.7	99.3	99.3	98.7	98.7	98.7	98.1	97.2	96.9	98.5
16	2	CH1-P1	98.4	99	98.8	98.7	98.7	98.7	98.7	98.7	99	99.3	99.9	99.9	100	100	100		100	99.9	99.7	99.3	99.3	98.7	98.7	98.7	98.1	97.2	96.9	98.5
17	2	CH1-P2	98.4	99	98.8	98.7	98.7	98.7	98.7	98.7	99	99.3	99.9	99.9	100	100	100	100		99.9	99.7	99.3	99.3	98.7	98.7	98.7	98.1	97.2	96.9	98.5
18	2	AP1-B1	98.2	98.8	98.7	98.5	98.5	98.5	98.5	98.5	98.8	99.1	99.7	99.7	99.9	99.9	99.9	99.9	99.9		99.9	99.4	99.4	98.8	98.8	98.8	98.2	97.4	97.1	98.7
19	2	CH1-P3	98.1	98.7	98.5	98.4	98.4	98.4	98.4	98.4	98.7	99	99.6	99.6	99.7	99.7	99.7	99.7	99.7	99.9		99.3	99.3	98.7	98.7	99	98.4	97.5	97.2	98.5
20		AP2-B2	97.7	98.2	98.1	97.9	97.9	97.9	97.9	97.9	98.2	98.5	99.1	99.1	99.3	99.3	99.3	99.3	99.3	99.4	99.3		100	99.4	99.3	99.4	97.9	97.8	97.5	99.1
21		CH2-B1	97.7	98.2	98.1	97.9	97.9	97.9	97.9	97.9	98.2	98.5	99.1	99.1	99.3	99.3	99.3	99.3	99.3	99.4	99.3	100		99.4	99.3	99.4	97.9	97.8	97.5	99.1
22		CH2-F3	97.1	97.7	97.5	97.4	97.4	97.4	97.4	97.4	97.7	97.9	98.5	98.5	98.7	98.7	98.7	98.7	98.7	98.8	98.7	99.4	99.4		99.6	98.8	97.7	97.8	97.5	98.8
23		CH3-T2	97.1	97.7	97.5	97.4	97.4	97.4	97.4	97.4	97.7	97.9	98.5	98.5	98.7	98.7	98.7	98.7	98.7	98.8	98.7	99.3	99.3	99.6		98.7	97.7	97.7	97.7	99
24		CH2-F2	97.1	97.7	97.5	97.4	97.4	97.4	97.4	97.4	97.7	97.9	98.5	98.5	98.7	98.7	98.7	98.7	98.7	98.8	99	99.4	99.4	98.8	98.7		97.7	98.4	97.8	98.5
25		AP1-B2	96.5	97.1	96.9	96.8	96.8	96.8	96.8	96.8	97.1	97.4	97.9	97.9	98.1	98.1	98.1	98.1	98.1	98.2	98.4	97.9	97.9	97.7	97.7	97.7		97.7	98.5	97.2
26		CH2-P3	95.6	96.2	96	95.9	95.9	95.9	95.9	95.9	96.2	96.5	97.1	97.1	97.2	97.2	97.2	97.2	97.2	97.4	97.5	97.8	97.8	97.8	97.7	98.4	97.7		98.5	96.9
27		AP1-P1	95.3	95.9	95.7	95.6	95.6	95.6	95.6	95.6	95.9	96.2	96.8	96.8	96.9	96.9	96.9	96.9	96.9	97.1	97.2	97.5	97.5	97.5	97.7	97.8	98.5	98.5		97.2
28		NC 004364	96.9	97.5	97.4	97.2	97.2	97.2	97.2	97.2	97.5	97.8	98.4	98.4	98.5	98.5	98.5	98.5	98.5	98.7	98.5	99.1	99.1	98.8	99	98.5	97.2	96.9	97.2

## Sheet: PVF
	Group	Sample	1	2	3	4	5	6	7	8	9	10	11	12	13	14	15	16	17	18	19	20	21
1	1	AP2-B3		96.5	94.5	95.7	93.4	94.1	91.4	90.4	91.4	95.9	94.3	93.6	93.2	92.2	93.9	94.7	94.9	94.5	93.6	95.1	89.8
2	1	AP2-P3	96.5		93.9	96.7	94.5	95.1	92.8	91.4	91.4	96.5	94.9	94.7	94.3	92.8	93.2	95.3	95.5	93.4	93	94.1	91.2
3	1	AP3-B2	94.5	93.9		95.9	92.4	94.3	92	92	92.8	93.6	90.8	90.6	89.8	89.1	91.6	93.6	91.8	91	91	92.4	90.2
4	1	AP3-P3	95.7	96.7	95.9		94.1	95.9	93.6	92.4	93.2	95.7	93.2	93	92.6	91.8	92.8	94.9	93.9	91.8	91.8	92.8	91.8
5	1	CH2-B1	93.4	94.5	92.4	94.1		95.3	95.7	91.8	92	92.2	90.6	90.4	89.5	88.7	89.3	93	91.6	89.1	89.1	89.8	93.6		85
6	1	CH2-P2	94.1	95.1	94.3	95.9	95.3		96.5	94.9	93.2	92.4	90.8	90.6	89.8	88.7	89.1	94.1	92.2	90.6	90.6	91.2	94.7		88
7	1	CH2-P1	91.4	92.8	92	93.6	95.7	96.5		94.7	94.7	90.2	88.5	88.3	87.5	87.1	87.3	91.4	89.5	87.1	87.5	87.7	98		91
8	1	AP1-P3	90.4	91.4	92	92.4	91.8	94.9	94.7		95.9	89.5	88.3	88.1	86.9	86.3	86.7	91.4	89.8	88.1	88.5	88.7	94.1		94
9	1	CH1-P3	91.4	91.4	92.8	93.2	92	93.2	94.7	95.9		89.5	88.7	87.9	87.7	87.5	88.3	90.6	89.1	87.5	87.9	88.1	93		97
10	2	AP3-P1	95.9	96.5	93.6	95.7	92.2	92.4	90.2	89.5	89.5		96.7	95.7	95.3	94.7	96.3	94.7	96.1	93.2	93.6	94.7	88.5		99
11	2	CH3-B3	94.3	94.9	90.8	93.2	90.6	90.8	88.5	88.3	88.7	96.7		98.2	96.9	96.3	94.7	95.5	96.5	94.9	94.9	94.7	86.9
12	2	CH3-B1	93.6	94.7	90.6	93	90.4	90.6	88.3	88.1	87.9	95.7	98.2		98	95.3	94.9	94.9	95.9	95.1	93.9	94.9	86.7
13	2	CH3-P1	93.2	94.3	89.8	92.6	89.5	89.8	87.5	86.9	87.7	95.3	96.9	98		97.3	96.9	93.2	94.3	93.4	92.2	93.2	85.9
14	2	CH3-P3	92.2	92.8	89.1	91.8	88.7	88.7	87.1	86.3	87.5	94.7	96.3	95.3	97.3		95.5	92.2	93.6	91.6	91.6	91.8	85.5
15	2	CH3-P2	93.9	93.2	91.6	92.8	89.3	89.1	87.3	86.7	88.3	96.3	94.7	94.9	96.9	95.5		91.4	92.4	90.8	90.4	91.8	85.7
16	3	AP2-B1	94.7	95.3	93.6	94.9	93	94.1	91.4	91.4	90.6	94.7	95.5	94.9	93.2	92.2	91.4		96.9	95.7	95.7	95.9	89.5
17	3	AP2-B2	94.9	95.5	91.8	93.9	91.6	92.2	89.5	89.8	89.1	96.1	96.5	95.9	94.3	93.6	92.4	96.9		96.7	97.5	96.9	87.9
18	3	AP2-P1	94.5	93.4	91	91.8	89.1	90.6	87.1	88.1	87.5	93.2	94.9	95.1	93.4	91.6	90.8	95.7	96.7		98	97.7	85.5
19	3	AP2-P2	93.6	93	91	91.8	89.1	90.6	87.5	88.5	87.9	93.6	94.9	93.9	92.2	91.6	90.4	95.7	97.5	98		96.9	85.9
20	3	AP3-P2	95.1	94.1	92.4	92.8	89.8	91.2	87.7	88.7	88.1	94.7	94.7	94.9	93.2	91.8	91.8	95.9	96.9	97.7	96.9		86.1
21		NC_039078	89.8	91.2	90.2	91.8	93.6	94.7	98	94.1	93	88.5	86.9	86.7	85.9	85.5	85.7	89.5	87.9	85.5	85.9	86.1
